# Supplementary material for: Sunlight Modulates Fruit Metabolic Profile and Shapes the Spatial Pattern of Compound Accumulation within the Grape Cluster
Source: Front Plant Sci. 2017 Feb 1;8:70. doi: 10.3389/fpls.2017.00070 (PMC5285383; doi:10.3389/fpls.2017.00070)
Supplement: Supplementary file 1 [file DataSheet1.XLSX]

## Sheet: 2015
Grape berry pulp GC-MS data normalized to internal standards and tissue mass.							Split 1:50	Splitless
Sample #	Treatment	Vine	Orientation	Malate	Tartaric acid	Fructose	Glucose	Glycolate	Valine	Ethanolamine	Leucine	Phosphoric acid	Proline	Maleate	Glycerate	Lumichrome	Fumarate	Alanine	Serine	Threonine	Malonate	beta-Alanine	Erythritol	Aspartate	Pyroglutamate	GABA	Putrescine	Anhydro glucopyranose	Citrate	Gluconate	Galactarate	Myo-Inositol	trans-Caffeate	Glucose-6-phosphate	Sucrose	Galactinol	Raffinose
1	Exposed	1	1	1.0259	15.1611	1241.72	881.274	0.733971	1.26702	1.60905	1.71117	0.688342	3.36647	0.68142	0.898676	1.47567	0.640878	0.924132	1.37354	0.983425	0.65565	0.828954	1.12491	0.881204	0.676723	1.07587	1.30815	0.896188	0.939289	1.00701	1.59084	0.936393	0.728126	0.43436	1.02935	0.994443	0.645978
2	Exposed	1	2	1.81193	13.3782	1310.73	958.386	0.908043	0.543411	1.31904	1.18138	0.748418	3.09899	1.06546	0.954671	1.24518	0.702535	0.992478	2.39605	0.690048	0.694154	0.787102	0.99264	0.981494	1.24223	1.339	0.744205	0.989426	0.831286	0.884739	1.12856	0.962022	0.992357	0.295635	1.11117	0.679177	0.828935
3	Exposed	1	3	1.18983	12.9182	1278.12	871.276	1.31929	0.99992	1.18435	2.26646	0.782045	0.722434	0.851173	0.523513	1.0682	1.05981	0.308785	2.77005	1.15223	1.2744	1.193	0.99696	1.0412	0.584696	1.007	1.45573	0.847743	1.26086	0.735626	2.07573	0.843858	0.504344	0.322568	0.94448	1.9076	0.657037
4	Exposed	1	4	3.29352	15.6631	1821.15	1302.33	0.616494	0.426921	0.518824	0.426555	0.428933	0.240418	0.56499	0.973875	0.795482	0.626091	0.472956	0.558047	0.587246	0.439506	0.608803	0.349515	0.519875	0.667634	0.613298	0.770078	0.656593	0.654584	0.841295	0.521103	0.808286	0.454199	0.216378	0.679232	0.89464	0.431994
5	Exposed	1	5	3.20883	12.9422	1254.27	961.285	0.894343	0.459088	1.63115	1.12034	0.836962	1.12474	0.923443	1.04086	1.34673	1.0996	1.29005	1.92169	0.951924	0.623142	1.10941	0.657789	1.36044	1.73095	1.48726	0.801053	1.03821	1.00498	1.19263	0.695128	0.677448	0.606859	0.769505	1.29105	0.64642	0.732208
6	Exposed	1	6	2.7358	15.8034	1541.64	1145.59	1.20013	1.31974	0.855146	1.02594	0.833701	1.08258	0.867579	0.733624	1.09112	0.661777	1.37134	1.44307	0.956086	0.823416	1.00522	0.780356	1.12391	1.42459	1.03971	0.979245	1.02335	0.860837	0.961343	0.848922	0.883426	1.37401	1.03761	0.957882	0.561107	0.728522
7	Exposed	1	7	3.29932	15.2244	1522.09	1114.98	0.866733	0.597878	1.12459	1.96449	1.21438	2.34118	0.994157	3.72955	1.2318	0.516827	1.05971	6.63076	0.681541	0.835177	1.92904	1.35199	1.10654	1.53883	1.67342	0.601256	1.11225	1.51314	0.556646	0.989434	0.966685	0.990265	1.29703	1.14358	0.838423	0.645036
8	Exposed	1	8	1.61933	10.8778	1219.34	864.102	0.449128	0.946499	0.969279	1.14511	0.831613	0.968615	0.395448	0.476222	0.703742	0.734133	1.15374	1.42193	0.508064	0.74413	0.857955	1.04002	0.141857	0.966385	1.98352	2.19371	0.624225	0.570984	0.466114	0.519577	0.556692	0.3549	0.475878	0.947748	0.630119	0.45263
9	Exposed	2	1	0.628015	18.5529	1607.68	1135.84	1.05322	1.22891	1.63054	1.94542	0.901328	1.08372	0.603233	1.18274	1.34892	0.511944	0.711853	1.36518	0.732351	0.525589	1.10304	1.33352	0.690631	0.509813	1.19612	2.5409	0.882288	0.710733	0.475629	0.888673	0.869134	0.563042	0.257229	1.13376	1.8301	0.69437
10	Exposed	2	2	1.35159	10.9963	1323.34	1020.19	0.806649	0.75843	1.58091	0.551359	0.591841	0.464887	0.548064	0.461249	0.979386	1.3493	0.414351	0.891346	0.457249	0.447241	0.69807	0.797594	1.13519	1.0303	1.01649	1.65851	0.667368	0.564854	1.51726	0.390162	0.689241	0.406525	0.438839	0.940459	1.1325	0.405535
11	Exposed	2	3	1.53736	14.9534	1461.33	1117.29	0.715288	1.45369	1.06691	1.52569	0.725123	0.749257	0.849263	0.771164	1.02248	0.803449	1.36524	0.844819	0.749143	0.663411	0.636846	0.795408	1.29891	0.988201	0.589189	1.29669	1.01912	0.664986	1.00014	0.897677	0.991758	1.15393	1.2307	0.908858	2.23226	1.0723
12	Exposed	2	4	3.68032	17.9891	1675.01	1167.13	0.776784	0.501516	1.25354	0.821385	0.54451	1.11755	0.508927	0.810871	0.896035	0.713262	0.716426	0.805261	1.01218	0.926388	0.714752	0.91181	0.767529	0.829734	0.905817	1.00177	0.986336	0.812181	0.678725	0.874494	0.922861	0.535656	0.73362	1.08004	0.728984	0.841859
13	Exposed	2	5	2.63608	11.8959	1668.44	1188.35	1.64183	0.793612	0.812972	0.859796	1.07349	0.589901	1.42901	1.09849	1.02437	1.48626	0.690885	0.16239	1.02745	0.96673	1.20321	1.2682	1.09038	0.671116	0.769554	1.02148	1.16899	1.35107	1.13284	1.4186	1.41275	1.82589	0.8983	1.12846	0.648475	0.796798
14	Exposed	2	6	3.19905	16.8398	1652.92	1229.93	0.5611	0.470526	0.845849	0.925912	1.04639	1.07532	0.550379	1.27822	1.13739	0.873791	0.540063	0.645374	0.549546	0.523069	1.06872	0.797469	0.432991	0.887388	1.02556	0.834248	0.877383	0.751437	0.415723	0.708651	0.919275	0.862155	0.562008	0.921957	0.337791	0.497617
15	Exposed	2	7	1.76001	20.217	1972.52	1255.97	0.846715	0.717474	0.971026	0.726971	0.452635	0.236554	0.57898	0.56316	0.776924	0.670542	1.28528	0.369353	0.896934	0.604862	0.772847	0.72522	0.23545	0.352916	1.20556	0.947245	0.715411	0.597868	0.450085	0.573057	0.651016	0.818367	0.36677	0.728004	0.991413	0.675118
16	Exposed	2	8	1.73597	18.2444	1564.87	1045.06	0.993941	0.703201	1.25446	0.883902	0.681409	0.65623	0.912155	0.747684	1.17306	1.1904	0.900241	0.691401	0.738876	1.03802	0.943049	0.751554	0.59587	1.02488	0.848157	1.62174	0.936938	0.785201	1.384	0.447153	0.979047	1.25026	0.849877	1.14844	0.525832	0.294891
17	Exposed	3	1	1.84677	15.9983	1462.47	1020.26	1.01325	0.650613	1.43382	1.37509	1.16211	1.71491	0.876054	0.715033	1.03483	0.877075	0.700407	1.39352	0.766998	1.16253	1.28199	1.11573	0.735184	1.30088	1.02075	1.19661	1.0991	1.07776	0.934921	0.646938	0.905317	0.632978	0.612041	1.27513	0.908034	0.87736
18	Exposed	3	2	3.56453	19.5839	1654.07	1235.55	1.12294	0.629415	0.889746	2.18485	1.37225	2.68318	0.607892	1.6301	1.83221	0.909229	0.940149	2.69326	0.980537	1.25664	1.42217	0.992549	1.16135	1.35306	0.685935	0.388486	1.38805	1.56165	0.701871	0.89864	0.83392	0.777255	1.42471	1.08859	0.557343	0.565536
19	Exposed	3	3	5.23693	15.2459	1572.63	1118.72	0.611762	0.26871	0.78968	0.668198	0.288049	0.395929	0.777509	0.585197	0.60304	0.890813	0.598573	1.19152	0.418042	0.619372	0.355636	0.396722	0.914546	1.13839	0.668203	0.863278	0.587661	0.614654	0.89006	0.273534	0.658169	0.484374	0.330711	0.585669	0.573137	0.337929
20	Exposed	3	4	3.49597	18.4275	1748.82	1164.96	1.927	1.292	1.45327	0.447697	1.15387	0.421067	1.85271	1.4624	2.10612	1.30343	1.66399	0.287627	1.24384	1.04608	1.25491	1.18931	0.738615	1.47391	0.823928	1.02951	1.22716	0.927993	1.40408	1.14044	1.51453	1.58683	1.98041	1.19343	0.540634	0.696115
21	Exposed	3	5	3.63045	14.3909	1497.38	1117.41	1.36304	0.937069	0.931107	0.808432	0.789114	2.55048	1.16032	1.06559	1.02178	0.72753	0.46578	0.611844	0.739945	0.652802	0.988584	1.09341	0.971269	1.03151	0.947127	0.700601	1.00625	1.1215	0.82886	1.51175	0.996443	0.798019	0.655114	0.948641	0.655902	0.675052
22	Exposed	3	6	2.84012	17.5243	1855.4	1227.19	0.629481	0.905922	0.806505	0.706625	0.920126	0.887494	1.20056	0.678096	0.880414	0.974789	1.28011	0.860685	0.828023	0.500699	1.31058	1.23717	0.816969	0.956078	0.792281	0.47763	1.06614	0.827197	1.18725	1.12309	0.991047	0.818143	1.08404	1.12241	0.40326	0.892827
23	Exposed	3	7	1.33387	17.9064	1804.51	1172.66	1.15778	1.372	1.67283	1.90926	0.915136	1.00384	0.987536	0.644883	1.1994	0.520798	1.45645	3.12998	0.752181	0.664278	1.23162	1.75645	0.565465	0.817961	3.39297	1.45285	0.963918	0.828001	0.443921	0.951431	0.932648	0.888437	0.372888	1.08277	1.30544	1.02201
24	Exposed	3	8	2.86809	22.8056	1883.26	1244.54	0.949715	1.52956	1.45061	2.91257	1.52787	1.20632	1.16666	0.75297	1.20636	0.53908	2.04148	1.38775	1.03292	1.01997	1.64471	1.39078	0.761929	1.00866	1.58077	0.918313	0.908884	0.888351	0.504087	0.975531	1.1122	0.716907	1.17226	0.897948	1.02556	0.780822
25	Exposed	4	1	1.97505	15.2331	1345.33	947.168	0.997019	0.789333	1.27294	1.08475	0.946066	1.03998	1.10504	2.13918	1.39349	1.02696	1.15717	1.9081	0.955796	1.14852	1.13347	1.03987	1.5151	1.56143	0.700974	0.895998	0.980173	1.17159	0.849201	0.591871	0.740275	1.67627	1.26698	1.03049	1.01336	0.488767
26	Exposed	4	2	0.752822	17.9728	1646.87	1065.83	0.848425	1.21945	1.19663	1.21546	0.991816	1.0905	0.280137	1.03594	1.31928	0.351448	2.07815	1.73997	0.740772	0.75754	0.859199	1.21706	1.08984	1.27562	1.03698	1.86545	1.00894	0.735751	0.503788	1.0818	0.870043	1.15649	0.597666	1.12027	2.10915	1.38582
27	Exposed	4	3	2.57158	17.8841	2037.5	1339.78	0.928407	0.911847	0.921303	1.12267	0.687838	1.0394	0.828556	0.690361	0.887336	0.239141	1.62255	1.97331	0.786171	0.903247	0.938576	1.1118	0.48559	0.975696	1.36013	0.910611	0.925205	0.796015	0.508149	0.880633	0.778409	0.859972	0.43036	0.927389	1.7691	0.934348
28	Exposed	4	4	3.24345	15.8187	1710.63	1123.57	1.18765	1.36782	0.74754	0.605486	1.1798	0.642375	0.770551	0.81554	1.23848	0.973186	0.532613	0.625393	0.80267	1.16827	0.893659	1.17722	0.517039	1.14722	0.897459	1.64413	1.00801	1.03354	0.761054	0.918875	0.847464	0.895684	1.22496	1.18425	0.873129	0.972247
29	Exposed	4	5	1.65932	11.6925	1277.97	962.453	0.735448	0.462836	0.936744	1.01416	0.821566	1.05232	1.06358	0.883502	0.747849	0.838701	0.861749	2.49384	0.925101	1.13405	0.93284	0.925703	1.09591	0.997604	1.52106	0.808897	1.015	1.02434	0.704774	0.856108	0.898609	0.776804	0.988345	0.982509	1.06755	1.18703
30	Exposed	4	6	2.18755	17.1971	1927.32	1364.65	0.834658	0.454401	0.952778	0.923322	0.796277	1.38978	0.894583	1.10819	1.21615	0.93305	1.43065	2.70037	1.16967	0.852303	1.15962	1.18033	1.24675	1.2876	1.6835	0.962772	1.04327	0.957444	0.681908	0.892588	0.742934	1.19243	0.731163	1.0311	1.064	1.01689
31	Exposed	4	7	2.01727	20.3875	2007.74	1430.92	0.906643	1.44241	1.23259	1.7316	0.863249	1.36356	0.695547	0.415922	1.18675	0.514029	1.11101	1.60142	0.916958	0.830636	1.58494	1.60057	0.280605	0.972436	4.3132	2.30858	1.21669	1.10268	0.696452	1.23743	0.939407	0.815037	1.32855	1.03557	1.26241	1.88693
32	Exposed	4	8	2.85988	18.1433	2103.27	1413.08	0.656298	1.16728	1.14543	0.797076	0.789494	0.627646	0.973867	0.73298	0.956668	0.566887	0.416994	1.9697	0.973256	0.805245	1.10354	1.12495	0.394781	0.697067	3.69767	1.03465	0.885659	0.861953	0.397407	1.17481	0.680191	0.758577	0.498662	0.908172	0.830639	1.27384
33	30% shaded	1	1	2.1592	15.5172	1561.22	1116.4	0.703371	2.43361	0.845547	1.32938	0.733595	1.00935	0.648623	1.17192	0.840941	0.61023	1.57696	1.71453	0.72077	0.529516	0.726194	0.874657	1.07081	1.28377	1.3546	1.15532	0.920829	1.10007	0.920531	1.50378	1.61867	1.08528	1.52797	1.18913	1.70788	0.946698
34	30% shaded	1	2	1.99394	19.4761	1336.88	1096.94	0.688643	0.359948	0.901668	0.62186	0.753492	0.849919	0.543008	1.89723	1.00489	0.637411	0.965989	3.35435	0.622711	0.668081	0.862211	0.466308	1.9671	1.65927	0.667305	0.437336	0.918132	1.10042	0.67809	0.452743	0.701486	0.637809	0.453178	0.882699	0.422938	0.298009
35	30% shaded	1	3	2.38876	11.3522	1575.69	1033	0.720017	1.17606	1.46419	1.27966	1.0981	1.5637	1.14946	0.491575	1.2094	0.913742	1.32632	2.30344	0.680356	0.485977	1.0919	0.908942	0.944691	1.43837	1.36019	1.83324	0.864394	0.941962	0.720738	1.0491	1.05544	0.598106	0.616442	1.09111	1.15777	0.843435
36	30% shaded	1	4	5.85158	17.8561	1682.76	1161.03	1.85266	0.916042	1.43744	1.40896	1.15108	1.67957	1.94915	0.988962	1.47234	1.19769	1.27538	4.18027	0.964935	1.04731	1.70798	0.721881	2.34127	1.70315	1.29466	1.27355	0.918695	1.43283	0.715941	1.35315	0.911211	0.94033	2.27643	0.998608	0.555337	0.492571
37	30% shaded	1	5	2.45573	13.4204	1478.92	1050.28	1.15573	0.446968	1.04707	1.45523	1.0597	1.48984	1.12617	1.18242	1.08989	0.95688	0.815116	3.71548	1.0624	0.895326	1.10252	1.4363	1.42951	0.809884	1.94138	1.15511	1.13066	1.09303	0.70941	0.901678	0.6803	1.4226	0.834898	1.1121	1.33325	1.08068
38	30% shaded	1	6	3.49663	17.7004	1750.74	1160.28	1.39311	0.693623	0.998075	1.84868	0.86228	2.25675	1.03683	2.1445	2.27192	0.947111	0.584709	1.25452	1.23458	0.903858	0.78037	1.28586	0.674555	0.901166	1.32394	0.990545	1.05425	0.958507	0.653507	1.28986	0.869979	2.03072	1.69328	1.04511	0.725577	1.2556
39	30% shaded	1	7	3.05318	17.9944	1936.09	1325.6	1.92343	2.09407	2.22697	0.93803	1.00935	0.701183	0.748481	1.98536	1.34969	0.891987	0.634947	1.08307	1.08881	0.962546	1.00725	1.86576	0.481253	0.851877	3.3642	1.01467	1.00511	1.14043	0.739509	1.00078	0.92733	1.31839	0.667478	0.959888	0.665206	1.1791
40	30% shaded	1	8	3.47753	20.2406	2005.39	1439.4	0.935066	1.04447	1.52378	2.33268	1.04645	1.57886	1.22106	2.4218	1.35493	1.02893	1.08372	1.89878	1.06904	1.24141	1.03436	1.3763	0.559132	0.870738	1.12415	0.913151	1.03618	1.16456	0.596181	1.1665	0.871613	1.49204	1.68963	0.898709	1.11319	1.0656
41	30% shaded	2	1	2.84244	10.887	1442.42	1063.21	0.756346	0.847482	0.976445	0.860348	0.888762	0.99854	0.892425	1.0527	1.17675	0.778936	0.975765	1.38967	0.708239	0.745621	1.05943	1.0284	0.848864	1.24328	0.709176	1.46404	0.967666	1.0323	1.12514	0.745093	0.877627	0.782917	0.470157	1.09942	0.965258	0.540808
42	30% shaded	2	2	4.75051	18.1668	2115.2	1471.4	0.780867	0.830581	0.653124	1.00931	1.13814	1.5314	1.20098	0.868298	0.794892	0.637516	1.01406	0.852758	0.788432	0.482376	0.913286	0.830713	0.948778	1.08352	0.443195	0.56695	0.941514	0.900159	0.82225	1.37554	1.10653	1.35217	1.98982	0.907166	0.535795	0.589409
43	30% shaded	2	3	3.22611	15.6582	1747.21	1150.4	0.63269	0.519263	0.957038	0.756211	0.673983	1.28809	0.454341	0.801983	1.04369	0.625526	0.276005	1.85101	0.787458	0.441128	0.883225	0.960918	1.41761	1.26093	0.583675	0.462897	0.813399	0.796706	0.988301	0.757658	0.784243	0.81797	0.519284	0.93694	0.458019	0.418379
44	30% shaded	2	4	3.15078	14.9923	1570.11	1196.34	1.3232	1.19325	1.13181	0.895675	1.05138	0.848373	1.72425	0.951559	1.43324	1.14986	1.00963	0.399038	1.22884	0.663388	0.934988	1.07588	0.745589	1.29637	0.640477	0.677478	1.11093	1.36388	1.14889	1.09692	1.26722	1.98741	1.41474	1.24316	1.04151	0.883859
45	30% shaded	2	5	1.85916	13.8287	1629.02	1084.44	0.892173	0.775133	1.2096	0.863685	0.941594	0.889153	0.776102	0.455128	0.975799	1.00583	0.661561	0.531066	0.636382	0.82517	0.765311	1.05453	0.423322	0.73296	1.08603	1.92639	0.821781	0.903923	0.598852	0.779931	0.950797	0.613265	0.390743	1.14972	1.01635	0.55034
46	30% shaded	2	6	2.52895	18.2011	1733.09	1177.52	1.35795	1.13936	0.651031	0.546535	1.01343	1.72304	0.493666	0.778869	1.06395	0.644848	0.356186	0.195432	0.708483	0.679336	0.802497	1.09276	0.911877	1.01253	0.873231	0.669093	0.886676	1.07285	0.837194	1.80013	1.24793	0.619561	1.06573	0.94434	0.505306	0.751927
47	30% shaded	2	7	2.83192	19.9042	1708.25	1068.37	1.28552	0.897239	1.79317	2.07939	1.07668	1.53723	2.00098	1.06396	1.74391	0.865279	0.735022	1.27006	1.18338	1.68543	1.39422	1.4709	1.13331	1.13668	1.32698	0.986613	1.11818	1.33151	0.828145	1.61869	1.15884	1.28435	0.981709	1.07039	0.909027	1.39045
48	30% shaded	2	8	2.72319	20.517	1829.28	1284.24	0.458827	0.581343	1.38633	1.76888	0.550046	0.66046	0.765282	0.681189	0.777915	0.318818	0.723609	0.448684	0.645813	0.455441	0.796654	0.945505	0.234555	0.424927	2.08858	1.74247	0.75444	0.79513	0.422878	0.70216	0.792074	0.730298	0.314233	0.766275	0.497196	0.503636
49	30% shaded	3	1	3.21617	17.4134	1951.34	1263.67	0.75596	1.24016	1.05477	0.5899	0.904969	0.620341	0.756927	0.899228	0.928904	0.753877	1.27173	0.189344	1.13917	0.581035	0.727022	1.03525	0.516929	0.882037	0.508713	0.818216	0.851072	0.699183	0.416426	0.924122	0.855359	0.799441	0.777123	0.878197	0.835448	0.504751
50	30% shaded	3	2	3.77527	19.0834	2034.65	1362.28	1.09974	0.750467	0.809917	0.889393	1.00407	0.87851	0.474591	0.716041	0.762745	0.697576	0.762278	0.863462	0.682054	0.788242	1.26696	0.90831	0.509551	0.74774	0.987208	0.630766	0.899826	0.758142	0.595554	1.08483	0.791668	1.01765	0.811951	0.864624	0.584045	0.730841
51	30% shaded	3	3	3.41972	13.9648	1385.09	994.511	0.949873	0.498419	0.847983	0.539206	0.758654	0.898312	0.741523	0.885881	0.930159	1.17887	0.38265	0.576982	0.684674	0.528431	0.622743	0.75837	0.465366	0.781447	0.4695	1.7303	0.772054	0.70031	0.634421	0.587604	0.699353	0.82224	0.624926	0.965487	1.18076	0.497323
52	30% shaded	3	4	4.23825	14.4685	1664.62	1236.19	1.09205	0.656766	1.00751	0.55714	1.36313	1.41561	1.08721	1.80041	1.10066	0.694477	0.496327	0.657312	0.70757	0.773435	1.1879	0.662758	1.4195	1.11632	1.20601	0.644511	0.931002	1.1032	0.692057	0.792908	0.756843	1.054	0.738002	1.14381	0.451263	0.61928
53	30% shaded	3	5	10.062	16.1865	1513.38	1135.98	0.607007	0.367602	1.09663	0.492953	1.02277	1.01312	1.94498	0.953922	1.21789	1.01322	0.698816	1.03933	0.628498	0.720557	1.3247	0.588557	1.55784	1.28795	0.927682	0.531854	0.877646	1.68185	0.813085	0.426601	0.629603	0.97842	1.48662	1.09469	0.247218	0.623319
54	30% shaded	3	6	7.8578	15.7083	1383.77	878.09	1.3981	0.451789	1.36739	1.32306	1.14515	1.66751	1.86464	2.38108	1.96616	1.25516	1.2234	1.87017	1.22174	1.46931	1.26201	0.849894	1.58368	1.39005	0.787665	0.532256	1.01226	1.41493	1.14199	0.821258	0.598771	1.87812	2.52301	1.04131	0.41248	0.635433
55	30% shaded	3	7	4.0898	13.233	1592.4	1023.14	0.813167	0.861952	1.12643	2.03841	0.819992	1.29768	1.11571	1.03112	1.24889	0.850299	2.05815	4.94273	0.882714	0.704355	1.48147	1.27475	1.06958	1.20407	1.33631	0.751102	0.777976	1.04758	0.726768	0.840728	0.619449	0.777017	0.433296	0.942214	0.883349	0.63303
56	30% shaded	3	8	3.14278	18.8532	1711.23	1028.85	1.01729	1.64743	1.3499	2.72878	1.33365	1.31683	1.20722	1.28725	1.45107	0.979322	1.80669	2.25519	1.11824	0.838515	1.56387	1.39583	1.26182	1.31999	1.14256	0.685845	1.01884	0.84928	0.819568	1.24187	1.10596	1.04614	1.0592	1.06839	0.91702	0.86937
57	30% shaded	4	1	1.08832	12.9102	1552.03	1025.51	0.574413	0.432879	0.969396	0.975556	0.592397	0.569338	0.319963	0.877344	1.06198	0.600791	0.940408	1.08507	0.714721	0.639499	0.565842	0.662139	0.707865	0.472694	0.480819	1.74677	0.679324	0.555091	0.206823	0.447133	0.503706	0.281138	0.511452	0.713321	0.799661	0.285818
58	30% shaded	4	2	2.8136	13.1911	1264.67	935.744	1.04215	0.589468	1.09479	0.389398	0.862616	0.669209	0.862179	1.1357	1.44009	1.18876	0.84955	0.990514	0.712914	0.678412	1.03331	0.727749	0.744266	1.00497	0.734531	0.978355	0.813235	1.14152	1.49044	1.10563	1.1723	1.43528	0.964747	1.25056	0.82864	0.930347
59	30% shaded	4	3	1.99123	16.7251	1712.98	1229.35	0.900921	1.02745	0.844614	1.06296	0.837057	0.939946	1.01963	0.73161	1.37322	0.906666	1.28055	0.606547	1.05832	1.22636	0.697758	1.09915	0.60806	0.799802	0.487265	0.973619	1.02914	0.757048	0.635467	1.32063	1.11959	1.19193	0.636122	0.96532	1.56047	0.573867
60	30% shaded	4	4	2.82623	17.5131	1864.29	1172.76	0.590026	0.46121	0.682813	0.3991	0.587166	1.20509	0.621102	0.523891	0.886066	0.509786	0.417977	0.614185	0.730031	0.489255	0.521682	0.71353	0.45438	0.68161	0.443237	1.57368	0.682441	0.609443	0.507051	0.731568	0.701008	0.468575	0.718562	0.82977	0.836337	0.481619
61	30% shaded	4	5	5.50774	14.5342	1660.9	1177.6	1.1226	0.501245	0.821346	0.588781	0.772834	1.4946	1.60002	0.988282	1.20705	1.05887	0.49343	0.166214	0.750179	0.874309	0.948926	0.946517	1.19796	1.13467	0.864554	0.719074	0.993754	1.02889	0.686651	1.04521	0.905281	2.07531	0.882183	1.07833	0.323527	0.953268
62	30% shaded	4	6	2.81266	10.1744	1316.77	1027.33	0.997603	0.48414	0.880772	0.766732	0.933571	0.758467	0.947732	1.00789	1.03843	0.606097	0.44375	1.02621	0.879569	0.842289	1.14125	1.17158	1.64012	0.837741	0.775301	0.693567	0.910607	0.90614	0.794551	0.798061	0.722849	1.5245	0.724078	1.00127	0.507651	0.540313
63	30% shaded	4	7	3.06361	17.3399	2100.29	1331.67	1.07232	1.29319	0.704821	1.57293	0.849475	0.823572	1.07967	0.512985	1.43324	0.537549	1.14922	0.447826	0.826855	0.791318	1.21411	1.33887	0.512378	0.841242	0.941228	1.33663	1.01903	0.759214	0.733257	1.07414	0.912125	1.64892	0.871423	0.964369	1.4081	0.933719
64	30% shaded	4	8	2.40296	17.1856	2026.47	1322.71	0.513403	0.580041	0.460985	0.405878	0.502408	0.284637	0.424086	0.489189	0.681891	0.51422	0.876368	0.533615	0.634576	0.605836	0.645861	0.553701	0.420714	0.552975	0.546766	0.848831	0.609785	0.51848	0.465235	0.479242	0.513916	0.784095	0.353303	0.686677	0.638118	0.248353
65	60% shaded	1	1	3.80762	10.7053	1243.95	908.522	0.873904	0.280031	1.07117	0.514214	0.616115	0.475069	0.914586	0.664637	0.899952	1.35066	1.34919	0.996238	0.59365	0.537265	0.894373	0.706682	0.988552	1.78909	0.741214	0.706096	0.839074	0.77572	1.39121	0.194918	0.725141	0.929732	0.706949	1.02458	0.605735	0.619303
66	60% shaded	1	2	5.99993	13.0156	1310.77	1004.12	0.650509	0.900985	0.834279	0.488903	0.940864	0.554493	2.01446	0.741279	1.32955	1.35109	1.59396	0.882953	0.66878	0.628525	1.0512	0.846903	1.48072	1.59847	0.820212	0.900121	0.948049	1.39915	2.02448	0.613703	1.00435	1.7243	1.35329	1.21537	0.935402	0.725813
67	60% shaded	1	3	4.06279	13.4534	1408.04	1023.68	0.972151	0.359625	0.941902	0.655347	0.852761	0.580304	1.79806	0.653634	0.931888	1.23489	1.14649	3.10192	0.944947	0.752281	1.1659	0.712676	3.0457	1.6492	0.738498	0.680326	0.992822	0.993353	1.45001	0.265069	0.754076	1.261	0.904033	1.01391	0.370653	0.406851
68	60% shaded	1	4	5.07512	13.341	1523.35	1087.77	1.24486	0.552193	0.942847	0.669633	1.3801	0.658988	1.83535	1.47054	0.985016	1.9127	1.89185	3.00381	1.10631	0.92567	2.22169	1.00287	3.91808	1.63874	1.0953	0.827751	1.07098	1.67385	2.26949	0.757184	1.00715	1.41971	1.23613	1.27772	0.662437	0.859087
69	60% shaded	1	5	7.28803	14.1742	1781.38	1262.84	0.864437	0.346494	1.07199	0.485186	0.692823	0.527842	1.86174	1.16013	0.837748	0.735827	0.667408	0.677878	0.982635	0.759366	1.11362	0.681662	1.31044	1.09533	0.981144	0.591157	0.812287	1.03309	1.16558	0.362516	0.698253	0.794738	0.599833	0.908572	0.213683	0.300406
70	60% shaded	1	6	4.99484	14.1204	1185.37	871.28	0.590438	0.415933	0.982301	0.626766	0.650012	0.535792	1.11563	1.13479	1.08242	0.857979	1.2755	0.879024	0.504513	0.547337	0.907639	0.630115	1.56179	1.48194	0.680836	0.583583	0.871758	1.24434	1.59033	0.452801	1.11608	1.72001	0.458543	0.964551	0.569867	0.713839
71	60% shaded	1	7	4.48904	14.6551	1552.07	1047.11	1.81918	0.355914	0.974421	1.23961	0.790698	0.628526	1.19172	1.22798	1.36527	1.0863	0.898019	1.56649	1.1581	1.11636	0.992846	0.678239	2.1986	0.954799	0.531295	1.08883	0.910777	0.770276	1.12194	0.406374	0.875199	1.61867	1.6238	0.927747	0.491253	0.555462
72	60% shaded	1	8	4.6408	15.7931	1590.97	1111.97	1.06919	0.762122	1.18433	0.821094	0.578792	0.389264	0.973932	0.837949	0.8943	1.04309	2.13698	0.829899	0.591633	0.545876	1.1521	0.804318	2.06196	1.30407	0.731196	0.66313	0.923711	0.951047	1.90387	0.172495	1.18037	1.01795	0.871802	1.14906	0.477508	0.671471
73	60% shaded	2	1	1.61297	9.50701	1267.07	972.322	0.595959	0.344225	0.99267	0.236489	0.626964	0.467926	0.829086	0.737656	0.905083	0.571807	0.748597	0.445934	0.505604	0.454414	0.558139	0.727698	1.38366	0.873379	0.450985	0.967409	0.88521	0.725558	0.850184	0.569653	0.859525	0.456334	0.876975	0.896044	0.584008	0.660593
74	60% shaded	2	2	1.60523	12.6257	1316.1	1007.36	1.21253	0.213698	0.863583	0.377586	0.631191	0.50973	0.951637	0.973401	1.09683	0.472206	0.524521	0.682048	0.741171	0.795252	0.704371	0.857981	1.61622	0.912627	0.557183	0.841479	0.902833	0.729231	1.17636	0.852312	0.870944	0.434247	0.792021	1.0541	0.529781	1.43379
75	60% shaded	2	3	2.85756	6.8747	1125.32	870.311	0.811144	0.368736	1.29144	0.190436	0.729178	0.51737	0.797448	0.576639	0.700907	1.27032	0.62204	0.330249	0.367954	0.399254	0.627619	0.579548	0.438771	0.808578	0.71743	1.19606	0.747595	0.976141	0.89159	0.533439	0.810317	0.219806	0.617634	0.875288	0.39077	0.429833
76	60% shaded	2	4	4.96985	12.094	1727.17	1175.81	0.739256	0.264784	0.906937	0.316916	0.594209	0.233971	1.96575	0.598862	0.933779	0.638165	0.740741	0.46373	0.863524	0.799083	0.960655	0.777531	1.8773	1.00122	0.699434	0.814573	0.87471	0.899371	0.873524	0.72819	0.653507	0.426449	0.739263	0.958416	0.396792	0.535035
77	60% shaded	2	5	2.25839	13.8908	1817.73	1227.4	0.867006	0.329107	1.3977	0.954195	0.626036	1.46972	1.17755	0.667119	1.31396	0.768447	1.01024	0.628993	0.918275	0.917036	0.753903	0.941018	0.982869	0.683179	0.952814	1.49092	0.937313	0.907771	0.714163	0.823119	0.791264	0.405942	1.34329	0.953895	1.04129	2.54488
78	60% shaded	2	6	2.05572	12.7663	1613.26	1041.68	1.17521	0.214741	1.10275	0.756129	0.789495	1.93367	1.52719	2.58771	1.63874	1.30398	0.458688	0.662832	0.851806	0.837753	0.814868	1.12741	0.710211	0.603502	0.970395	1.5246	1.09822	0.744984	0.600246	1.04167	0.68803	0.480993	0.819329	1.24399	0.69293	5.0105
79	60% shaded	2	7	1.4398	13.9244	1925.46	1313.04	0.586847	0.860861	0.8396	0.433012	0.612675	0.612576	0.509697	1.22502	0.895222	0.729321	0.419368	0.381264	0.848851	0.622827	0.809246	0.829822	0.692463	0.508578	0.435267	0.859506	0.829286	0.648593	0.854984	0.89997	0.77374	0.489097	0.360902	0.906521	0.716265	2.12874
80	60% shaded	2	8	5.41742	15.3559	1372.3	978.62	0.740824	0.873523	1.17751	0.309855	0.793775	0.514951	1.12441	0.903098	1.02826	1.05137	0.533979	0.568323	0.542469	0.504516	1.05049	0.659263	0.899652	1.18482	0.728	0.723807	0.839859	0.900938	1.68185	0.398732	0.830506	0.611459	1.72309	0.946601	0.474611	0.628855
81	60% shaded	3	1	2.19299	11.1081	1319.05	1003.31	0.768094	0.659177	1.11526	0.321356	0.743355	0.460277	1.15342	1.24795	1.27781	0.86332	0.883497	0.321663	1.00612	0.405956	0.811257	0.714085	1.57913	1.22693	0.447167	0.852001	1.09859	0.671993	0.922	0.955804	1.08426	0.746677	0.765337	1.00237	1.02351	0.917162
82	60% shaded	3	2	2.91153	9.23388	1220.72	878.98	1.04627	0.130344	1.03177	0.661223	0.827714	1.20182	1.61401	0.756249	0.850138	1.16638	0.206891	0.0986716	0.777229	0.675695	0.682709	0.949247	2.1483	0.606666	0.501711	0.702991	0.8454	0.907425	0.614029	1.03681	0.558717	0.32486	0.690013	0.960085	0.731033	0.408007
83	60% shaded	3	3	1.59688	7.99824	1140.88	835.818	0.891849	0.250324	1.32233	1.10781	0.900214	1.10485	1.13407	0.787357	1.63777	1.07784	0.367105	2.57109	0.942954	0.993449	1.27983	1.00647	1.92309	0.724025	0.785107	1.0054	0.97652	1.26148	0.8931	1.15167	1.20744	0.962517	0.481572	1.26461	1.13664	1.32537
84	60% shaded	3	4	3.89295	12.9149	1947.44	1345.55	0.951914	0.334968	1.09866	0.602143	1.07536	1.13044	1.80639	0.824496	1.34363	0.978238	0.652648	0.565964	1.29408	1.72926	0.997846	0.738306	0.960602	0.629632	0.473291	1.01483	1.18023	0.879997	0.808053	1.61826	1.34222	0.376001	1.07349	0.978362	0.982794	0.973493
85	60% shaded	3	5	4.03226	15.6219	1589.62	1160.72	1.50157	0.333616	1.15577	0.419729	0.575189	0.965911	1.124	0.587095	0.98685	0.872673	0.711014	1.16123	0.719129	0.456461	1.01972	0.611275	2.69392	1.3594	0.849389	0.86865	0.8303	0.817749	0.829362	0.87835	0.871429	1.4574	0.45542	0.955905	0.359161	0.649761
86	60% shaded	3	6	3.97813	16.3429	1509.93	1056.69	0.908084	0.187338	1.29576	0.538432	0.711901	1.58784	1.71991	1.01793	1.09033	0.819651	0.786048	1.48227	0.606031	0.496943	0.871281	0.798738	2.21077	1.48913	0.992567	0.488503	0.814646	0.780806	0.933328	0.543985	0.700867	1.43114	0.595731	1.11062	0.265404	0.621857
87	60% shaded	3	7	2.21942	14.4943	1269.88	923.292	0.845372	0.358065	0.936471	0.770554	0.747381	0.695137	0.827405	0.762225	1.55875	0.772183	0.799686	1.21266	1.02417	0.704223	0.792459	0.650349	2.08651	1.35383	0.59824	1.3874	1.00046	1.11551	0.85953	0.574479	0.94942	1.17717	0.684013	1.00271	0.728105	0.902371
88	60% shaded	3	8	2.18116	14.2828	1451.57	1065.62	0.757129	0.262369	0.838621	1.3222	0.961279	1.33707	0.597051	0.782706	1.49952	0.588021	0.628345	2.24983	0.847216	1.26889	1.08405	0.761826	2.16982	0.93409	0.790411	1.04366	1.09472	1.08206	0.636234	0.498221	0.754936	0.994539	0.793647	1.16088	0.33117	0.510018
89	60% shaded	4	1	2.36998	14.9724	1261.96	883.574	0.761272	0.464323	1.06964	0.538155	0.657505	0.84937	0.913821	1.01276	1.33279	1.25281	0.549711	0.502901	0.531089	0.510653	0.973254	0.797839	1.41977	1.14182	1.27814	1.53972	0.832751	0.668086	0.65489	0.646265	0.644093	0.903923	0.589375	1.07532	0.969335	4.72877
90	60% shaded	4	2	1.85728	17.3211	1665.93	1116.28	0.755654	0.388171	0.883165	0.815285	0.893612	2.0293	0.742225	0.74204	1.05848	0.682559	0.849695	0.92836	0.592363	0.524226	1.03992	0.934843	0.882814	0.789048	1.50017	0.947014	0.965693	0.634774	0.525687	0.95122	0.56131	1.18974	0.552573	1.19243	0.631232	1.14725
91	60% shaded	4	3	3.64676	12.652	1823.65	1288.17	0.871699	0.269612	0.799865	0.335429	0.628552	0.608694	0.842777	0.588846	0.966601	0.743222	0.816588	0.503555	0.663525	0.458293	0.543534	0.591509	0.829996	0.598876	0.79008	0.9748	0.853241	0.857381	0.562886	0.980739	0.544972	0.933371	0.411328	0.910012	0.751919	2.08694
92	60% shaded	4	4	1.86012	15.428	1394.19	967.286	2.31446	0.73934	1.14456	0.972248	1.31704	1.59858	1.17678	1.43121	1.23727	1.78222	1.22549	2.22496	1.18243	1.04976	1.81812	1.39675	1.35571	0.789362	1.92195	1.30227	1.12731	1.18298	0.805932	1.73544	0.767857	1.83726	1.00763	1.26927	1.39105	1.14164
93	60% shaded	4	5	4.50672	20.9786	1759.5	1250.86	1.7824	0.496121	0.900237	0.84515	0.606874	1.01754	1.65623	0.842043	1.32725	0.742565	0.446208	0.403181	1.01014	0.85777	0.778892	0.818205	0.760344	0.682064	1.79136	1.09717	1.13473	1.05875	0.653975	0.811888	0.873581	1.11437	1.3408	1.1002	0.383064	2.45247
94	60% shaded	4	6	4.48982	15.3431	1770.27	1246.32	0.590937	0.311641	0.703232	0.851583	0.565522	1.35022	0.382562	0.713571	0.985723	0.334404	0.238576	0.984806	0.605095	0.759767	0.836118	0.580788	0.689123	0.212967	0.774061	0.61263	0.950656	0.809462	0.225907	0.666327	0.393795	0.658716	0.404116	0.873066	0.531357	0.694355
95	60% shaded	4	7	1.34496	10.4519	1330.91	868.859	1.24489	0.971937	1.42731	1.30923	0.744959	1.35191	0.719763	0.733848	1.3465	0.955611	0.250835	0.654836	0.639246	0.683175	0.846391	1.20079	0.616973	0.502901	0.929623	1.51005	0.79591	1.04538	0.65242	1.43302	0.759729	0.87106	0.844195	1.14685	1.20395	3.3938
96	60% shaded	4	8	3.09241	16.7278	1866.86	1279.63	1.05322	0.352897	0.577841	0.231802	0.332022	0.171728	0.345302	0.63051	0.641822	0.355902	0.312583	0.421924	0.485438	0.621968	0.417024	0.512877	0.606372	0.494311	0.497636	1.12843	0.585335	0.50653	0.375845	0.35392	0.474104	0.700964	0.443295	0.693655	0.363406	1.16781
