# Supplementary material for: Sunlight Modulates Fruit Metabolic Profile and Shapes the Spatial Pattern of Compound Accumulation within the Grape Cluster
Source: Front Plant Sci. 2017 Feb 1;8:70. doi: 10.3389/fpls.2017.00070 (PMC5285383; doi:10.3389/fpls.2017.00070)
Supplement: Supplementary file 2 [file DataSheet2.XLSX]

## Sheet: 2014 positive and negative mode
Grape berry skin UPLC-QTOF-MS data normalized to internal standards and tissue mass.									ES+	ES-
Sample #	Treatment	Vine	Orientation	Cyan-3-glu	Pet-3-glu	Peo-3-glu	Mal-3-glu	Delph-3-glu	Cyan-3-acet	Pet-3-acet	Mal-3-acet	Peo-3-acet	Delph-3-acet	Mal-3-caff	Cyan-3-coum	Pet-3-coum	Peo-3-coum	Delph-3-coum	Mal-3-coum	Vitisin A	Phenylalanine	Hydroxybenzoate hex.	p-coumarate	Coutarate	Coumarate hex.	Catechin	Epigallocatechin	Procyanidin B1	Procyanidin B2	Rutin	Myr-3-glr	Myr-3-glu	Quer-3-glr	Quer-3-glu	Kaemp-3-glr	Kaemp-3-glu	Narin-chalc-glu	Piceid
1	Exposed	1	1	35.6688	381.052	190.083	1906.52	191.891	12.8712	217.493	2363.79	172.597	45.1684	35.5182	23.7888	149.364	224.446	24.7095	1142.57	10.2048	3.87613	3.34892	11.3032	202.261	20.8627	19.7381	13.0589	17.4865	3.18707	8.16907	32.6543	205.564	173.091	268.048	0.00302418	134.73	2.74197	1.35641
2	Exposed	1	2	66.8464	343.243	193.676	1591.55	189.072	23.5418	201.737	1801.06	153.764	51.5958	19.2101	33.3435	123.636	173.691	26.8091	864.521	8.3441	11.1693	7.29247	19.3368	337.11	28.7065	22.8157	20.9694	17.8223	0.00356048	30.3365	61.514	360.218	337.134	444.084	1.0862	240.814	5.17865	3.60826
3	Exposed	1	3	28.0596	330.903	142.185	1579.34	155.5	11.435	194.064	1986	137.86	40.3011	25.0304	19.3965	136.732	163.329	24.6313	1049.64	7.69554	8.53729	3.45102	12.5415	220.638	20.9031	18.2986	12.5208	14.9058	2.45259	16.591	31.9315	204.435	151.999	239.515	0.768168	141.037	2.53897	1.55509
4	Exposed	1	4	39.2715	412.371	187.945	1787.75	229.87	16.6882	245.387	2019.06	154.993	59.8627	19.7741	25.8242	153.85	181.789	33.0998	977.685	10.4022	7.55893	3.79689	13.873	229.75	21.7399	16.709	13.3331	15.6816	2.88718	22.8007	39.62	268.835	226.814	314.072	0.919947	187.821	3.67227	2.21492
5	Exposed	1	5	43.5791	359.137	158.893	1554.66	191.304	17.0006	250.593	1849.27	136.766	54.06	19.8219	23.6955	161.188	159.638	35.032	942.774	7.9415	11.3103	4.55653	12.8559	217.596	22.4899	14.265	10.2287	12.3	1.9088	36.8538	38.3424	261.617	207.137	251.39	0.975728	189.615	2.09482	1.92427
6	Exposed	1	6	27.1042	295.544	162.114	1552.27	145.529	11.0578	181.563	1989.99	165.913	38.4226	21.4051	18.3306	119.116	204.37	21.0971	1000.02	8.1679	5.92673	4.36923	11.5327	175.143	21.2133	15.752	10.7162	14.6364	2.08872	17.8045	40.8296	267.326	226.661	324.53	0.842025	158.682	2.7372	1.16529
7	Exposed	1	7	36.6434	414.477	206.905	1923.09	218.192	15.1704	258.241	2318.84	195.792	58.472	30.183	24.6265	161.931	227.437	30.1875	1175.07	9.84261	6.67995	5.49902	11.7232	199.906	11.4137	19.2454	14.0725	19.0388	2.46544	32.3963	43.9012	250.318	252.879	354.065	0.65556	210.842	5.53675	1.4895
8	Exposed	1	8	81.3887	476.135	290.411	1914.62	300.983	37.9753	334.761	2006.99	219.257	87.7958	24.946	43.0047	191.667	247.115	41.2364	1082.82	8.31419	5.24296	4.18355	12.732	223.398	11.8829	16.3714	13.4958	15.6468	2.59689	23.7783	43.1414	270.317	201.469	251.314	0.892647	91.3003	1.37324	1.24131
9	Exposed	2	1	69.7024	420.697	327.401	1862.33	241.215	35.4058	303.008	2119.16	262.814	72.8715	18.0312	34.9158	142.701	279.67	29.9446	1017.27	9.25231	8.53967	3.19968	9.3137	145.878	16.4036	15.3483	9.52398	15.4431	2.81703	8.43295	26.4619	166.543	138.579	257.893	0.775098	93.8953	4.28749	1.31892
10	Exposed	2	2	100.483	447.789	344.608	1723.27	283.188	40.9161	297.111	1909.84	250.232	73.6047	21.9251	49.1966	165.185	274.413	37.3628	900.999	8.05453	9.15363	4.73135	10.1637	170.451	19.8213	16.0708	10.0855	17.2093	3.12981	13.5329	39.1811	262.597	239.522	369.103	0.802691	185.893	7.7005	2.40211
11	Exposed	2	3	57.72	408.257	253.167	1660.74	229.991	29.0049	279.798	1856.07	221.044	65.4887	20.4575	31.3418	146.005	230.549	31.8954	915.491	7.90134	9.41032	4.18054	9.96228	158.099	16.3527	23.0538	9.92627	13.5256	2.42403	6.00699	32.9736	213.974	164.798	245.798	0.648798	109.504	1.94004	2.01674
12	Exposed	2	4	77.3854	361.261	254.378	1506.01	221.124	31.8099	248.631	1555.09	194.43	62.6192	19.7139	39.7471	138.664	199.773	33.844	751.073	6.63567	6.76228	3.70208	13.7865	236.762	17.547	22.1344	15.5973	20.2019	3.52495	8.63279	38.4755	180.695	174.669	177.082	0.724233	57.5454	2.16395	2.56698
13	Exposed	2	5	86.9587	490.385	340.131	2080.95	283.604	39.8255	319.95	2283.63	258.47	83.4235	33.4864	40.9236	192.614	291.633	35.7521	1210.95	11.7005	11.1578	5.74817	10.2607	153.65	17.8169	15.8292	9.68383	15.4734	2.50358	11.9691	38.1945	230.782	172.335	280.976	0.73801	164.063	2.23415	3.67714
14	Exposed	2	6	67.8809	515.093	289.803	2241.32	297.933	27.7971	308.999	2358.14	236.738	81.2215	37.8685	36.2813	189.71	265.24	33.6692	1139.65	9.99843	5.11227	3.5831	11.3187	175.935	18.5324	19.4149	12.4873	23.2409	3.67097	17.045	31.1323	197.052	184.202	251.677	0.680503	94.8331	2.30153	1.18821
15	Exposed	2	7	49.6958	419.484	275.644	2016.85	217.665	22.4811	261.465	2259.15	238.547	56.1791	37.9422	36.2767	178.33	286.3	29.5676	1129.24	9.24144	7.0214	3.92551	10.3788	172.288	19.0688	14.1597	8.93233	8.4953	0.00287484	16.8261	32.1516	224.012	152.556	243.824	0.8053	101.166	1.11124	0.988859
16	Exposed	2	8	50.9992	495.701	315.851	2350.9	262.356	21.4281	299.017	2503.1	272.097	74.1939	37.8884	30.5292	181.242	319.009	30.9188	1248.29	11.8151	8.04753	4.71559	14.9075	250.3	22.0006	24.4117	17.335	23.2911	4.1422	13.6886	43.2032	252.514	238.216	263.944	0.547786	84.2767	3.09238	1.15342
17	Exposed	3	1	64.3718	538.883	292.593	2269.81	350.643	29.0501	364.643	2636.95	273.865	106.074	30.2431	31.709	183.063	269.328	37.1741	1184.7	11.3428	6.33155	5.46904	13.3468	199.049	21.3493	20.1195	12.7134	14.3474	2.13671	7.89182	45.1534	332.747	249.038	387.946	0.850518	171.679	2.61028	2.45952
18	Exposed	3	2	140.6	684.989	431.156	2436.22	515.649	67.0912	493.981	2593.36	340.288	159.916	34.9454	56.2429	235.305	325.924	54.3953	1284.23	10.423	6.22451	5.97881	9.76551	157.303	18.666	13.4485	9.44293	8.36086	0.00314923	34.704	45.2452	307.227	261.85	372.114	0.746462	208.392	3.64476	2.55862
19	Exposed	3	3	55.8667	418.924	239.164	1709.75	242.272	27.383	288.001	1891.97	210.949	75.8784	22.1678	30.8692	161.441	217.888	32.2865	982.185	7.33342	12.4967	3.88743	9.60977	154.008	17.0061	12.5069	7.8247	12.5853	2.01542	18.1417	31.1366	206.562	180.312	266.843	0.684657	127.539	4.08676	1.41571
20	Exposed	3	4	89.8381	520.421	350.971	2083.64	367.13	45.3763	385.653	2256.61	284.622	127.508	20.2671	30.829	160.266	273.158	39.4636	1164.51	8.83805	11.6283	5.28235	10.1318	166.073	20.1193	21.0239	10.3875	16.3884	3.03657	24.9538	39.3309	241.665	230.349	368.326	0.692203	226.659	7.16136	3.56363
21	Exposed	3	5	57.8531	472.508	218.416	1902.14	302.027	27.4091	327.63	2191.39	198.217	90.571	23.1078	31.4612	195.814	214.296	46.6131	1119.56	9.06063	6.52573	4.33974	10.7982	166.928	20.1	14.7048	8.15032	13.6112	2.01412	13.7744	36.1883	264.063	178.251	258.419	0.802333	165.215	2.05863	1.22565
22	Exposed	3	6	107.321	576.421	347.36	2059.84	397.043	49.8699	368.459	2215.68	269.732	121.731	25.3546	38.0479	178.737	273.511	43.2303	961.855	9.25347	5.71695	4.85697	15.0849	221.508	22.3106	19.8273	12.1662	16.5345	2.82251	27.2207	39.1787	270.506	276.75	329.711	0.855638	155.736	1.79491	1.73461
23	Exposed	3	7	65.2538	450.528	260.108	1768.66	302.646	30.0354	297.725	1937.58	228.488	89.5649	19.4312	29.0667	144.881	251.215	34.5824	886.132	8.40714	7.52163	5.06331	15.1287	228.457	25.1507	23.599	17.7919	26.5897	4.0036	12.4331	45.6154	286.64	303.089	318.466	0.840654	174.32	3.45041	1.44947
24	Exposed	3	8	91.4656	562.294	353.954	2073.82	395.567	40.5345	356.485	2126.71	272.419	119.19	21.4672	33.5183	153.882	284.022	34.4936	901.47	9.46479	13.6658	5.44918	12.1313	195.04	22.1123	20.5658	12.4244	15.3927	2.83499	33.0871	39.0931	258.264	197.568	408.681	1.08371	253.683	4.68659	6.17775
25	Exposed	4	1	125.991	614.235	454.68	2219.56	456.409	60.914	428.651	2258.31	312.732	145.342	24.4568	40.2129	187.262	331.872	38.2884	1111.62	11.9877	5.74044	4.16982	15.0394	230.624	22.3144	23.7588	15.1332	20.8592	3.46017	57.7197	49.1163	300.282	310.251	322.876	1.13512	160.293	3.06481	2.74378
26	Exposed	4	2	127.526	574.647	410.396	2089.84	431.289	60.6053	396.417	1999.47	268.812	122.371	20.8257	43.94	185.314	277.763	44.9131	954.953	8.52587	3.8567	3.46658	12.5855	224.473	20.5952	21.3792	14.6292	18.9913	3.54441	17.9019	34.2306	233.249	223.095	308.744	0.801593	156.685	7.39085	2.26994
27	Exposed	4	3	59.0392	487.787	286.624	1893.25	295.649	28.006	321.65	2139.34	259.048	88.3489	20.871	26.7726	163.327	270.745	34.1254	1056.25	8.84881	11.3908	4.31536	11.564	195.473	20.0277	16.3701	12.6144	16.4654	2.74069	26.672	41.0615	259.241	220.035	300.908	0.921282	171.487	3.4799	1.68948
28	Exposed	4	4	73.4295	477.996	295.565	1982.52	312.883	33.3935	317.312	1918.58	214.278	86.5825	18.9821	29.8336	154.392	240.272	33.1714	916.301	8.59472	9.05383	5.24561	10.203	159.316	18.761	14.6181	10.0627	9.38893	0.00307045	22.4193	42.9987	309.017	246.354	318.887	0.809155	240.874	3.40199	2.50994
29	Exposed	4	5	37.1721	425.374	194.955	1831.51	249.929	17.3952	286.653	2057.65	166.968	70.3475	24.603	21.0875	166.857	186.852	34.8161	1033.19	9.64435	7.58692	6.34698	13.2816	205.619	11.2728	15.4886	11.7531	14.9772	2.38376	18.6807	43.9817	313.202	245.418	400.593	0.833453	237.758	5.47545	2.36688
30	Exposed	4	6	39.8513	431.402	205.097	1956.76	257.062	17.9953	299.106	2167.24	173.095	75.1237	29.2889	21.5041	170.848	216.512	32.9617	1141.24	11.4637	8.0302	6.80732	16.483	262.339	26.4574	20.8092	16.3605	20.2517	2.83913	29.33	51.6488	314.084	317.375	348.886	0.76331	242.227	5.85683	2.31541
31	Exposed	4	7	41.5909	394.688	182.982	1570.06	258.632	19.77	284.167	1859	163.029	76.7078	21.4946	19.148	148.402	186.299	32.4002	972.329	9.02971	5.20599	4.0238	12.2519	205.208	20.6593	18.68	12.8823	14.9238	2.59907	32.9846	34.6964	242.21	241.24	244.381	0.656393	101.169	1.66039	2.30771
32	Exposed	4	8	52.3572	583.128	268.656	2271.84	393.835	27.1513	410.118	2536.5	233.957	128.269	28.8432	26.7221	211.843	261.095	44.1704	1357.38	12.7023	6.04941	4.19936	14.4465	224.124	13.188	22.241	14.9667	20.2589	3.63963	16.2366	38.1814	271.332	263.076	269.02	0.742301	109.628	1.94973	2.50058
33	60% shaded	1	1	36.9767	452.912	230.463	2199.51	215.292	17.5589	268.711	2844.46	282.738	61.7089	41.1564	35.5232	197.107	351.208	31.2764	1512.26	9.82443	5.30019	4.00027	16.8344	305.977	23.196	25.7212	20.3956	33.9841	5.01922	60.9261	40.9276	231.643	320.604	234.58	0.888478	135.152	2.82817	1.2264
34	60% shaded	1	2	36.9332	434.949	225.797	2207.88	211.14	15.2389	252.97	2697.56	250.111	56.0773	40.4124	30.5305	171.879	292.571	25.9821	1434.88	9.87815	3.77067	3.80174	14.6687	257.35	20.6645	17.7146	12.5374	17.1913	2.39448	22.1642	30.3389	191.25	189.047	171.823	1.00013	63.2837	1.58371	1.34104
35	60% shaded	1	3	31.1254	419.117	231.669	2234.74	196.497	13.7072	243.023	2764.79	271.737	52.0373	38.2042	25.6888	172.716	317.998	26.3213	1427.23	9.29473	4.15587	3.83532	13.6369	239.079	20.5074	26.5914	18.1612	28.0358	4.36527	28.4407	36.4644	172.823	242.355	162.939	0.806922	69.6498	1.47838	1.71342
36	60% shaded	1	4	39.8412	467.234	247.816	2196.61	238.448	17.5359	275.748	2746.61	265.997	70.1248	40.2516	21.6769	162.464	295.818	29.371	1445.94	10.1846	4.5124	4.12292	15.9844	286.204	22.1332	25.9176	20.9492	31.2128	4.58391	22.1086	40.2293	196.713	228.563	141.28	0.879608	35.4779	0.00337947	1.75026
37	60% shaded	1	5	33.0306	346.58	224.722	1849.26	193.868	15.077	229.21	2345.04	263.918	62.0018	17.3015	11.4812	79.6667	216.678	16.4747	1001.5	8.42196	5.44922	2.87784	10.5898	195.101	18.0712	17.0779	11.5814	17.036	2.79864	5.90201	25.5837	173.728	155.39	124.578	0.735257	32.8556	0.88191	1.17074
38	60% shaded	1	6	33.3142	343.151	211.992	1775.87	184.459	15.3239	224.366	2145.16	229.735	57.4004	21.4254	17.615	105.181	234.468	21.1664	980.88	7.66438	4.87071	3.51095	9.63837	162.433	14.8222	19.6034	11.7355	16.7189	2.97426	10.2105	22.5223	168.849	160.95	139.172	0.693415	52.5945	1.35456	1.29731
39	60% shaded	1	7	41.5596	440.105	227.777	2169.81	261.967	20.1042	304.956	2534.17	242.599	88.4267	23.0475	19.8959	128.696	245.378	25.1253	1188.53	10.4555	6.12467	3.49819	12.5138	240.841	16.9201	20.8018	15.9987	23.5533	3.939	32.5287	30.4496	158.847	206.482	143.187	0.604738	59.6509	1.83873	1.30437
40	60% shaded	1	8	25.0346	305.121	166.738	1635.47	149.847	11.952	206.812	2045.96	193.92	47.1474	26.0024	20.8394	130.023	222.294	27.727	1011.09	6.85523	5.29452	2.99245	8.25721	151.499	14.5792	15.2804	9.44775	12.7476	0.00337809	43.0059	21.2458	156.218	178.455	168.353	0.708217	99.7629	1.65915	1.62757
41	60% shaded	2	1	31.9625	339.565	217.908	1763.55	188.777	14.4854	224.051	2250.05	260.025	65.0663	17.278	12.0926	79.8732	207.609	14.3425	941.079	8.70569	5.5664	2.22061	9.36964	168.249	13.092	17.1326	11.0498	20.2787	3.17768	1.93492	9.15255	57.4041	63.2026	34.1749	0.455287	3.38187	0.688399	1.66239
42	60% shaded	2	2	27.4915	369.323	196.391	1981.16	192.752	12.85	248.838	2461.77	232.925	58.5411	28.3173	16.5554	132.24	233.568	22.8882	1190.76	10.8432	7.15272	2.82675	10.0448	168.479	14.5187	15.5637	8.85352	15.3947	2.18203	4.88751	22.0904	143.199	120.534	106.595	0.583545	53.3414	0.00297681	1.16108
43	60% shaded	2	3	35.4684	417.332	204.325	2219.7	230.688	18.2875	283.505	2610.76	202.5	75.5381	30.8424	18.1568	158.178	218.369	31.1462	1335.58	9.64993	3.74892	3.29916	11.8247	226.499	16.4856	18.0825	13.666	20.3469	3.21921	5.80198	25.0754	138.688	137.583	59.593	0.681696	17.7363	1.07447	1.59193
44	60% shaded	2	4	29.0074	373.608	184.387	2035.23	219.633	14.8739	261.333	2414.01	193.3	77.6856	19.9274	9.73297	87.1135	156.838	18.9293	1054.34	11.3278	3.27164	2.31552	11.7841	194.672	14.9402	18.4713	10.7035	19.4701	3.16425	3.66011	11.157	55.8127	88.8589	37.7486	0.613509	3.90586	0.526919	1.11918
45	60% shaded	2	5	33.0863	354.173	208.763	1750.96	210.011	15.4623	240.214	2098.29	222.6	72.1341	19.9457	13.2226	85.2246	202.233	16.4026	933.63	8.9952	6.69426	2.19163	11.4964	193.826	14.323	19.0152	12.0393	20.4304	3.37718	2.33014	9.58908	60.2292	61.6061	38.4842	0.404864	3.68754	0.00303088	1.79555
46	60% shaded	2	6	46.5178	466.635	255.169	2153.47	287.477	22.1404	322.196	2580.54	267.07	98.7764	27.7563	21.3706	131.601	257.035	27.9208	1126.72	11.6375	5.58712	2.7816	10.2881	171.493	14.9902	15.7049	11.0546	14.2464	2.4622	6.48996	19.0429	99.4348	100.728	104.501	0.443026	33.2138	1.59514	1.29709
47	60% shaded	2	7	44.2821	432.079	248.308	1960.34	256.473	21.2109	289.374	2441.5	272.425	82.7055	26.5337	23.1939	136.409	259.201	30.3865	1129.38	10.4516	5.86449	3.61589	8.77772	158.212	16.5534	15.2063	9.94401	12.1821	0.00307144	43.0002	27.874	174.869	186.525	177.87	0.658486	91.2668	1.63213	1.23088
48	60% shaded	2	8	38.2055	442.978	233.674	2072.55	244.335	17.8576	296.863	2483.13	254.994	78.6666	30.7256	25.2001	148.719	285.848	25.8436	1211.12	10.4993	7.32848	3.93838	13.5333	233.5	18.6748	23.1253	14.1612	20.4954	3.53274	39.9611	33.7977	186.074	237.019	166.447	0.644228	89.2527	2.11158	1.50654
49	60% shaded	3	1	59.395	487.573	251.845	2293.72	290.103	25.482	311.871	2558.61	220.304	92.7436	35.375	25.8857	158.929	259.028	35.8766	1229.89	10.2943	4.82389	3.60566	10.127	176.036	9.76931	17.0322	11.8125	19.3548	2.53963	12.8629	24.0305	143.738	168.349	107.256	0.802836	48.923	2.09986	0.900623
50	60% shaded	3	2	43.6453	459.395	240.937	2277.71	279.402	20.4093	304.465	2613.61	236.203	85.3864	32.3065	21.2403	145.171	250.054	29.6773	1273.5	10.8197	4.37698	4.32067	15.003	261.196	19.8803	20.2938	15.9341	20.4747	3.18447	10.92	35.0646	227.692	212.728	155.699	1.01152	61.2629	1.35651	1.24141
51	60% shaded	3	3	33.4231	370.001	207.945	1857.45	206.897	16.135	244.76	2240.53	203.324	67.2241	27.7053	13.9778	105.801	194.448	20.0949	1042.14	8.98478	4.52409	3.69296	12.7027	225.081	19.4671	17.4119	11.3712	19.8628	3.1248	15.2795	33.7447	208.953	170.735	172.722	0.732467	101.536	1.54981	0.90629
52	60% shaded	3	4	26.2948	329.959	161.874	1787.73	182.474	11.3674	210.105	2138.76	193.402	60.5209	20.1676	9.1373	73.4477	160.58	14.0263	951.72	8.51827	4.29738	2.1151	12.3126	210.083	14.8008	16.3825	10.0084	22.8246	3.70925	1.52886	9.9052	48.8539	62.0843	15.5492	0.497902	0.806999	0.490401	1.21766
53	60% shaded	3	5	38.7977	429.918	236.915	2070.22	259.963	18.2123	291.549	2457.58	259.645	80.598	22.4082	19.7165	138.644	282.839	28.188	1147.54	11.1042	4.77255	3.03081	15.251	258.371	19.4169	19.7297	14.5353	27.8813	4.41228	12.5623	30.7208	168.971	171.737	109.502	0.694971	46.3759	1.53053	1.14004
54	60% shaded	3	6	33.5255	395.782	217.527	2096.72	210.165	15.044	248.345	2789.81	283.875	66.3137	19.3981	22.2531	135.598	302.404	25.897	1323.01	8.85589	6.02636	2.63447	14.3092	265.631	20.4224	23.9886	18.6528	26.3954	4.06514	16.7988	24.0892	133.413	151.492	98.9828	0.686609	30.9728	1.37587	1.47269
55	60% shaded	3	7	25.2357	324.544	161.792	1735.68	173.388	11.8635	207.762	2184.99	199.311	48.7291	19.0599	18.8904	118.796	233.028	22.2523	1103.48	7.90082	3.77225	3.18816	11.8234	225.817	20.5021	17.5471	10.7293	17.8058	2.63428	10.277	24.7929	148.759	117.987	112.852	0.871182	32.3325	0.848646	0.888041
56	60% shaded	3	8	25.6556	364.736	155.065	1903.01	189.761	10.1717	226.539	2523.41	201.318	55.2711	24.1198	22.6341	157.259	257.594	27.713	1309.43	7.02346	7.99803	3.47209	8.50256	140.953	13.362	15.0478	9.90414	14.8864	2.02303	17.6289	27.2087	157.23	174.658	151.94	0.565754	85.9308	2.61986	1.10437
57	60% shaded	4	1	28.6147	339.239	193.825	1766.97	179.284	12.8812	214.131	2251.58	202.714	52.7388	36.5533	15.7772	119.836	213.277	24.2681	1081.53	9.72951	4.12622	4.44223	14.7983	257.613	21.832	17.7164	13.38	15.3675	2.28772	28.8285	39.2008	240.744	227.348	193.806	0.907323	102.762	2.0624	1.48233
58	60% shaded	4	2	59.9771	532.472	273.26	2287.08	332.332	29.3055	358.33	2755.76	260.572	107.777	33.5199	24.9351	170.513	246.619	38.5102	1308.83	11.0518	5.12608	4.28794	15.1516	267.005	22.956	26.4634	20.2059	24.4271	3.96817	54.5849	39.5199	192.071	355.657	242.459	0.925424	122.745	2.9683	1.54957
59	60% shaded	4	3	35.2542	437.138	193.985	2023.91	262.259	16.8728	287.473	2385.29	205.945	85.3472	24.5911	15.6398	134.463	208.543	25.7989	1144.23	10.6499	4.80038	2.91392	11.47	211.514	16.9186	15.8296	10.8133	19.64	2.85347	3.99381	20.552	131.437	106.495	84.4265	0.773544	21.3899	1.00427	0.866575
60	60% shaded	4	4	60.4638	546.196	275.172	2419.38	344.511	28.8201	360.267	2916.38	272.519	116.199	28.0332	20.0724	152.281	232.943	32.6314	1374.96	11.5172	4.59495	4.17892	15.9296	284.311	18.8775	19.7997	16.3255	21.8116	3.6318	5.43625	27.4347	139.077	126.097	83.3375	0.930216	9.54108	0.00348174	2.04921
61	60% shaded	4	5	31.1014	396.304	188.213	2035.66	235.002	15.3117	274.008	2509.58	205.268	78.4832	33.7716	13.7257	132.62	211.497	27.2823	1262.69	10.6199	5.3489	2.60357	10.8209	188.83	15.0069	17.8152	11.4284	16.989	2.91917	11.9406	15.9767	67.3999	96.7495	77.0679	0.435882	11.4849	0.786228	0.953604
62	60% shaded	4	6	40.8733	371.877	249.926	1842.03	212.25	17.8904	244.429	2139.16	258.066	64.5404	21.5651	23.4474	120.208	302.629	22.4155	986.902	8.97335	6.24762	3.6342	12.2091	215.003	16.5277	20.2903	13.7933	20.5541	3.69097	20.7451	32.7499	183.466	228.656	97.4219	0.482393	33.8597	1.27364	1.36683
63	60% shaded	4	7	32.5954	330.383	183.617	1637.96	168.51	15.4188	213.21	2054.16	205.495	44.507	19.7231	25.2159	147.652	243.148	24.7124	1047.44	6.39661	6.37011	2.50136	11.8434	213.562	17.9425	20.1631	12.6646	20.1477	3.35762	18.4764	25.4529	151.719	174.999	141.741	0.569235	41.1605	2.34985	1.68077
64	60% shaded	4	8	35.5079	350.714	199.653	1727.41	187.194	15.6293	229.564	2065.83	222.038	53.779	26.2055	27.9191	141.249	254.109	24.3703	1000.01	6.9775	7.1608	2.6968	14.0563	244.354	20.8061	22.4955	17.3356	24.5088	3.76234	41.8583	33.6819	192.459	294.197	142.345	0.695968	74.0135	1.93638	1.231

## Sheet: 2015 positive and negative mode
Grape berry skin UPLC-QTOF-MS data normalized to internal standards and tissue mass.									ES+	ES-
Sample #	Treatment	Vine	Orientation	Cyan-3-glu	Pet-3-glu	Peo-3-glu	Mal-3-glu	Delph-3-glu	Delph-3-acet	Vitisin A	Cyan-3-acet	Pet-3-acet	Mal-3-acet	Peo-3-acet	Delph-3-coum	Mal-3-caff	Cyan-3-coum	Pet-3-coum	Peo-3-coum	Mal-3-coum	Phenylalanine	Epigallocatechin	Hydroxybenzate hex.	Procyanind B1	Catechin	p-coumarate	Coutarate	Coumarate hex.	Epicatechin	Rutin	Myr-3-glr	Myr-3-glu	Quer-3-glr	Quer-3-glu	Kaemp-3-glr	Kaemp-3-glu	Narin-chalc-glu	Piceid	delta-Viniferin
1	Exposed	1	1	34.6518	323.544	151.939	1760.92	179.003	49.3751	7.66662	14.5034	219.876	2340.79	151.133	34.2438	21.6515	29.9792	214.124	222.682	1572.15	5.2209	11.739	2.37746	16.4726	10.1369	19.1795	143.538	13.2396	0.883596	36.4812	46.2329	202.039	210.102	196.961	10.8412	85.3848	4.21119	1.00289	0.321328
2	Exposed	1	2	20.98	357.879	124.394	1716.13	199.401	47.3585	8.16979	7.95496	201.787	2130.03	132.218	25.2196	24.3329	12.5492	144.261	133.39	1192.21	5.82227	12.739	2.53	19.1851	11.2117	18.8271	136.727	12.0781	1.06301	4.78425	36.1172	166.718	122.971	78.7239	2.99868	16.9459	1.89888	1.1994	0.617757
3	Exposed	1	3	25.7225	308.149	133.074	1608.47	163.968	46.7785	7.6372	11.2607	202.036	2068.86	136.389	29.9451	28.809	20.7796	184.661	189.634	1445.83	6.53372	11.262	2.70832	14.516	10.4758	14.4848	111.422	12.8588	0.874471	12.1077	52.4731	197.962	178.427	179.438	8.81918	74.8945	3.25817	1.07208	0.576423
4	Exposed	1	4	19.471	279.89	129.688	1616.29	143.284	36.7942	8.69489	8.06849	162.595	1770.41	121.532	17.9924	13.8277	14.011	117.191	131.986	996.47	5.32747	11.8666	2.62536	16.2225	11.3851	16.5707	112.245	11.5399	0.876515	7.97401	34.6276	181.059	146.247	152.684	6.6822	55.2093	2.92645	0.858687	NA
5	Exposed	1	5	48.2486	476.553	220.607	2322.82	290.31	73.8927	11.338	19.3568	292.204	2878.47	201.257	29.4805	42.239	26.3273	172.191	226.739	1431.53	3.46453	10.7318	1.37725	20.8	10.8619	15.3976	116.83	9.95613	0.792937	20.2413	38.1802	185.295	162.743	189.135	7.05725	72.8493	6.12936	1.27241	0.67018
6	Exposed	1	6	59.7722	356.687	201.5	1745.08	214.549	44.3833	6.97915	17.9516	197.059	1977.48	158.883	22.5006	23.9531	26.4296	136.893	175.201	990.359	3.35937	11.0954	2.74094	21.2299	14.7118	14.4999	101.096	10.445	0.804388	15.2452	36.4692	197.896	175.674	268.255	9.72442	113.455	6.59482	7.946	1.23013
7	Exposed	1	7	20.9258	284.925	121.089	1575.67	148.379	36.3817	8.02556	7.35117	163.858	1747.93	98.8657	19.2816	22.5447	11.6964	113.132	116.56	1030.4	8.55953	7.41431	2.94687	11.4782	9.76131	12.753	97.7536	12.4666	0.703685	15.6634	34.1429	198.78	135.92	162.687	6.6878	70.3273	2.58068	3.96536	1.09153
8	Exposed	1	8	52.9689	602.007	239.278	2770	333.206	73.4721	13.0985	17.6401	354.262	3273.26	211.243	44.0736	32.9895	34.6069	273.901	248.893	1864.34	8.07814	10.0805	2.57741	11.884	8.48463	13.7371	101.044	11.2799	0.718421	31.6005	54.9232	261.616	186.714	219.728	11.0247	107.27	3.17946	3.91158	0.63795
9	Exposed	2	1	57.3202	468.596	217.874	1963.42	325.46	64.0047	7.2393	18.7064	264.42	2114.17	193.401	37.3107	17.8497	27.581	206.492	241.182	1303.27	4.38799	13.8923	2.89715	14.6099	12.152	15.5091	106.532	13.8801	0.838778	26.3728	56.1982	290.425	229.401	258.332	10.6197	113.82	4.45638	1.28267	0.234827
10	Exposed	2	2	39.1526	422.899	181.02	1934.11	279.521	75.9452	8.78125	18.8102	311.881	2627.54	196.53	45.0202	23.9013	33.4559	248.095	240.534	1634.42	5.1725	11.1097	2.41307	13.477	10.2873	13.5485	90.3797	12.8368	0.771914	21.5819	49.108	261.229	182.301	206.034	8.38134	80.9425	4.53173	1.16797	0.377452
11	Exposed	2	3	53.4706	522.375	226.299	2284.73	364.664	115.035	12.7307	28.3473	368.654	2341.98	172.723	42.5925	27.6991	31.7297	191.062	201.856	1322.64	6.51442	9.25673	2.23603	9.63741	8.31766	15.9679	114.64	12.3512	0.648617	32.7813	51.2998	273.386	189.979	182.364	8.29728	66.1979	4.93611	2.32712	0.28253
12	Exposed	2	4	38.456	541.367	202.238	2618.75	355.883	106.623	13.012	19.5518	350.004	2820.86	189.747	35.5304	27.6903	20.3434	190.591	176.082	1570.43	4.96931	9.68632	2.42067	13.0987	8.30916	15.5463	107.778	11.4653	0.821048	15.5153	32.8049	166.667	112.757	76.1489	2.66979	16.3485	2.18792	0.799475	0.70257
13	Exposed	2	5	41.4459	441.075	192.474	2006.1	300.455	77.8274	9.69867	17.3871	276.423	2107.42	161.667	28.968	19.5721	21.9718	157.568	179.171	1159.92	2.61411	11.6309	2.40812	15.2358	10.9294	19.6331	142.814	11.6168	0.769386	16.0268	36.6027	174.518	150.063	121.844	5.27305	27.183	2.91124	5.77785	0.983451
14	Exposed	2	6	58.7973	542.529	239.378	2214.33	352.833	86.7546	13.8558	25.2014	324.972	2533.22	187.156	38.9506	31.2115	29.437	201.397	219.136	1454.18	3.04961	10.896	4.48857	12.1765	9.54565	15.9002	121.613	11.7862	0.846518	20.6022	44.4437	232.474	183.589	169.869	9.52303	67.4601	4.458	4.89859	1.54781
15	Exposed	2	7	21.5744	334.943	131.4	1674.97	157.66	38.2168	7.7165	6.73604	163.845	1810.32	122.581	22.0052	17.6974	14.3231	141.166	145.29	1147.34	7.22514	11.5254	2.72095	12.9369	12.5174	18.1229	128.484	14.2867	0.870511	13.3739	33.8308	168.168	151.281	160.159	7.1798	78.8314	1.85288	1.70938	0.618863
16	Exposed	2	8	51.6557	478.99	203.409	1846.69	330.934	82.2835	9.57329	20.1045	308.939	2099.9	168.76	38.881	23.561	32.1814	198.677	211.273	1174.12	5.7589	12.8607	2.91891	14.8667	11.292	16.4076	114.388	12.3404	0.773852	37.5326	51.3632	267.148	239.594	212.549	12.562	120.26	4.32653	7.24817	0.93526
17	Exposed	3	1	57.282	476.73	246.413	2393.39	283.334	64.8268	11.1583	18.2544	282.095	2677.64	202.837	31.3381	27.4144	31.4263	194.588	261.897	1413.67	2.92888	9.78366	3.02465	13.0648	10.6835	18.7333	140.094	15.0982	0.705038	24.8046	42.4688	229.145	192.106	239.051	10.4755	116.043	6.50539	9.55928	4.38611
18	Exposed	3	2	32.8079	349.535	172.127	1880.99	202.919	43.2545	9.77258	10.6973	197.642	2119.01	141.018	23.8821	25.2207	16.8728	132.368	161.853	1137.59	2.99857	8.22909	2.77395	11.6019	8.87372	12.5457	93.4787	10.2641	0.670146	13.7622	39.8412	235.602	146.035	190.848	6.30148	76.7206	4.08504	7.65149	2.24586
19	Exposed	3	3	42.1743	539.134	239.943	2690.43	320.585	83.5249	12.7988	17.6913	339.39	2767.53	197.602	36.7129	34.8396	29.813	216.441	249.024	1573.25	3.87692	9.73524	2.27433	12.3145	7.86713	16.2618	115.429	12.7585	0.709517	27.8394	45.7934	228.748	187.174	223.764	11.1077	112.615	4.88985	2.29768	0.2468
20	Exposed	3	4	27.5143	369.868	171.111	2041.51	203.637	49.3897	9.29488	9.76292	226.143	2359.81	157.386	22.8119	34.3896	18.0237	152.928	181.397	1229.92	3.76031	8.74869	2.39284	13.3696	9.32828	18.8573	141.341	12.5011	0.729241	22.1896	40.4864	213.907	173.298	177.907	7.74715	74.4044	4.1557	4.37377	1.21632
21	Exposed	3	5	33.3274	489.099	220.511	2653.54	274.58	105.784	17.0252	19.374	390.765	3558.01	250.977	41.1759	64.0893	26.7496	230.284	290.982	2198.93	4.50019	10.1445	2.06795	12.935	8.584	15.2843	103.924	10.8333	0.910854	10.1714	43.8962	167.403	120.025	92.0569	2.98755	13.8767	2.48068	4.59007	0.932277
22	Exposed	3	6	70.9945	460.315	274.35	2178.14	284.93	62.0535	10.4345	26.4703	240.785	2350.41	207.821	29.6434	38.6884	47.2989	179.388	260.275	1342.07	3.33056	11.3494	1.68637	17.25	10.7416	14.3314	102.671	10.2976	0.702737	32.6865	42.4608	183.178	226.707	195.472	24.422	98.5201	8.7235	3.74666	1.15208
23	Exposed	3	7	54.6274	378.96	178.157	1638.68	227.999	52.1265	6.54552	17.5241	230.144	1928.27	156.83	27.9305	17.392	29.4017	163.255	163.914	1026.14	9.16701	9.62878	2.70925	13.5081	8.73595	14.7762	102.78	11.1865	0.740343	49.4796	47.9461	212.073	234.962	253.543	14.8734	131.772	3.45633	9.86879	1.35136
24	Exposed	3	8	40.4929	294.629	158.629	1521.35	173.402	40.9089	5.48599	13.5856	178.012	1740.9	128.826	22.6235	17.1765	20.3808	118.97	144.403	974.431	5.76671	9.27601	2.40797	11.8791	8.94846	12.8255	94.9587	10.0358	0.638096	38.3768	31.3731	170.726	172.057	177.425	21.6926	94.5857	3.0865	5.51559	0.515988
25	Exposed	4	1	56.9063	401.236	231.743	1828.37	274.742	70.9056	7.96015	24.6701	261.124	1992.02	190.242	26.7288	15.6732	29.3599	143.934	200.879	1016.52	4.61334	11.85	2.04299	17.1619	12.3607	16.0684	119.947	11.9065	0.650745	34.9033	24.5204	182.337	177.184	227.341	7.64252	74.2133	4.7532	1.70218	NA
26	Exposed	4	2	75.9775	463.907	256.309	2035.21	313.48	68.529	7.40936	25.7573	279.888	2481.27	209.226	39.2033	15.9729	37.7977	212.821	240.11	1372.05	7.42687	13.536	1.83703	14.8072	12.3948	15.7611	122.865	10.9865	0.700018	49.6004	35.5209	213.394	192.681	230.647	8.5251	104.7	4.13886	2.25168	0.247683
27	Exposed	4	3	49.984	443.104	232.308	2110.67	290.173	89.6264	9.89074	27.3816	359.891	3060.09	263.018	49.5893	33.0307	41.859	262.807	314.934	1810.73	6.0887	8.92524	2.09517	10.9237	8.93739	10.1517	74.8886	10.0628	0.683725	9.16344	38.7232	208.375	147.754	188.316	NA	69.1806	2.68495	1.57351	0.258967
28	Exposed	4	4	53.026	465.391	243.163	2046.05	314.394	96.4956	12.1161	27.5382	303.355	2194.2	197.986	32.7469	35.7625	25.29	156.095	199.38	1239.62	7.08259	10.7208	2.49772	12.3275	8.84911	17.085	121.862	11.2764	0.826615	20.4675	44.8729	248.698	165.892	145.793	5.23558	43.6794	2.62061	1.58152	0.509228
29	Exposed	4	5	24.6233	267.681	133.327	1503.35	162.844	45.1285	7.7556	10.4255	171.364	1834.01	133.091	17.3938	13.4154	9.84498	82.3184	117.583	911.482	4.60871	5.41461	1.54252	10.7361	7.15282	9.68296	73.9126	7.60343	0.528722	2.06945	16.8949	116.304	48.4151	48.9989	NA	8.22363	0.693444	3.0117	0.711338
30	Exposed	4	6	39.7596	444.044	194.839	2105.92	312.159	73.0762	10.2436	16.2993	284.199	2432.17	174.343	30.5263	22.3028	20.9714	163.074	183.905	1246.37	4.91138	8.36517	1.9005	12.001	8.22141	12.7377	89.9199	9.6888	0.648032	11.5573	32.5718	209.079	129.376	179.173	5.23542	69.1327	2.50119	3.62773	0.776268
31	Exposed	4	7	19.0359	177.073	118.907	1021.46	90.7234	20.1336	5.87891	6.22835	89.0198	1064.39	94.0586	13.2202	8.51144	8.32581	58.3587	100.624	544.694	8.28596	2.91208	2.40354	4.90679	4.85463	4.84516	33.3437	6.70989	0	6.42562	17.4757	100.439	73.4144	125.029	NA	78.6951	1.07297	2.79942	0.382733
32	Exposed	4	8	25.5514	244.236	124.303	1288.75	139.073	35.354	6.6404	9.48574	149.363	1309.14	95.6687	19.3104	10.1998	10.5303	80.394	108.519	685.338	6.25298	3.57524	2.67533	4.66117	4.43774	6.92643	43.2711	8.42476	0.596267	12.9885	17.966	142.309	75.7516	147.62	NA	76.5026	1.45686	2.3903	0.374726
33	30% shaded	1	1	35.0429	402.466	184.92	2043.34	231.319	52.1601	7.79536	12.7234	215.586	2269.93	156.998	31.3377	18.4026	22.3547	178.895	198.208	1429.22	7.05167	10.5731	2.2527	14.1726	9.81598	15.7228	114.663	12.0346	0.825167	24.2166	37.4472	236.954	187.713	218.841	8.12816	88.2666	2.94328	0.859816	0.175733
34	30% shaded	1	2	36.9248	481.362	206.052	2657.51	277.862	77.5058	10.7115	18.2301	317.358	3487.92	235.083	39.1076	43.9623	34.6245	239.862	305.77	2078.51	4.06452	10.8524	1.45429	25.4295	11.4266	14.0145	111.848	10.3557	0.677431	17.6947	34.5045	182.502	150.097	164.215	5.81423	40.4187	4.56681	1.32447	0.506234
35	30% shaded	1	3	26.1318	319.47	153.332	1821.68	185.808	57.0208	7.93092	13.5143	247.048	2646.36	185.317	36.1846	33.4667	23.5484	199.139	216.876	1539.32	7.68768	9.85776	2.55399	15.8055	10.8495	13.6632	91.4491	11.0061	0.974329	17.5095	41.1939	271.538	155.3	181.913	5.5001	53.9205	1.79654	1.60864	0.423981
36	30% shaded	1	4	32.6114	317.473	144.664	1782.62	175.798	46.7754	9.32552	13.2758	188.907	2151.26	122.08	16.2029	27.1716	12.2615	101.468	107.563	1099.61	5.78901	5.7828	1.93519	17.1902	7.38025	15.6014	113.645	10.3269	0.860939	4.20177	22.2775	141.781	87.7764	84.9427	2.3668	19.8008	1.34981	3.11158	1.15272
37	30% shaded	1	5	51.3469	484.66	206.84	2102.28	327.725	144.101	14.6184	37.8266	395.477	2722.65	233.175	39.9585	33.2618	29.3901	193.179	214.791	1677.96	7.29412	11.0633	1.95012	13.8046	9.01806	19.1163	150.492	11.0783	0.898473	15.1755	39.0465	15.0121	124.7	81.2426	2.04485	9.50715	1.4811	1.74004	0.783574
38	30% shaded	1	6	41.3761	365.08	174.567	1614.38	243.697	100.15	11.3408	29.5278	311.168	1986.01	182.591	33.7852	24.3938	25.9168	156.763	203.982	1263.06	6.61688	10.0827	2.01637	9.82804	6.92763	15.7398	107.75	9.22156	0.710619	7.90133	40.2031	193.483	129.625	121.243	4.01173	20.5721	2.12414	1.82958	0.188911
39	30% shaded	1	7	31.6487	361.1	157.769	1583.57	221.141	62.0242	11.3986	16.2334	236.527	1978.92	146.408	26.0679	24.61	16.1527	137.679	142.836	1093.43	10.9619	6.9765	2.14409	10.4098	5.96995	14.6114	121.628	10.7642	0.756577	24.0196	35.4608	222.008	147.56	147.293	15.6295	68.4434	1.7778	4.19184	0.395754
40	30% shaded	1	8	67.9951	479.232	239.869	1859.35	345.054	98.3974	11.713	33.4192	329.582	2174.04	213.935	39.8285	20.4945	33.4326	179.431	212.626	1180.85	8.26505	9.54469	1.98967	11.3616	8.18366	16.2576	117.925	9.51881	0.635576	17.7509	35.2186	225.003	171.967	176.282	7.93461	80.8677	2.91436	1.67885	0.193484
41	30% shaded	2	1	40.7508	386.537	218.445	2010.05	230.034	81.6435	8.89731	25.5219	317.582	2770.33	229.447	38.8173	32.2096	38.3487	214.463	301.927	1600.08	3.95045	10.8222	1.64474	19.1185	10.6188	16.8596	129.495	11.3117	0.738242	20.4806	45.6788	202.094	208.878	205.509	9.62936	86.7141	5.9165	1.23803	0.605637
42	30% shaded	2	2	50.5483	556.103	242.655	2610.52	372.044	136.801	15.7282	34.0053	457.275	3644.35	277.196	51.6322	76.9663	38.9641	276.996	301.633	2157.01	5.49981	8.45476	1.72882	13.9336	7.05539	15.761	130.39	10.8684	0.775217	16.5214	46.2446	190.674	145.086	106.639	3.65977	23.4056	2.49146	0.792998	0.407234
43	30% shaded	2	3	30.1073	408.253	162.67	1964.61	263.339	90.6154	9.68418	18.8065	348.223	2941.8	198.034	42.3051	41.748	29.5731	242.104	243.645	1674.05	4.99279	11.0335	2.01873	15.3846	9.46879	17.5298	122.784	11.6066	0.799784	16.4563	52.9746	245.273	193.453	170.105	7.64273	55.5169	3.44091	0.964668	0.249543
44	30% shaded	2	4	44.8307	438.649	224.636	1927.86	278.322	85.6384	9.47484	21.5963	275.05	2225.34	205.825	28.3191	21.7724	24.341	147.506	209.532	1232.69	3.91884	10.5958	1.79569	23.4248	11.5848	20.0726	142.604	10.9404	0.861573	16.0091	41.4007	161.566	149.244	107.879	3.46783	24.4092	4.22878	0.935427	0.942126
45	30% shaded	2	5	35.9007	412.002	182.26	1968.4	247.626	100.759	12.3437	23.6209	327.259	2661.96	176.013	33.6296	32.3976	22.2091	176.072	171.756	1645.24	5.38022	7.73971	1.93798	11.993	6.83507	17.6455	122.588	11.7758	0.743282	14.007	31.7735	151.525	107.823	91.1764	2.65328	17.2681	1.73992	0.92754	0.705856
46	30% shaded	2	6	85.8781	561.15	284.355	2145.41	412.975	98.3949	12.2417	37.3181	333.262	2207.79	207.205	33.0147	24.6556	31.3645	166.24	192.335	1195.6	5.96005	8.83506	2.62323	10.3743	8.02781	17.3178	124.041	11.7601	0.7225	14.4914	35.2385	212.141	141.03	187.111	6.13165	69.5624	3.92089	1.74744	0.877512
47	30% shaded	2	7	33.9301	359.981	161.937	1682.88	217.003	68.1065	10.4071	16.5623	239.997	2066.53	157.587	24.9979	19.7104	20.9255	132	152.52	1077.22	8.39453	9.8962	1.93937	15.2004	8.56575	15.6222	117.375	7.26483	0.766461	15.9747	39.7066	179.408	159.747	145.398	5.11011	52.3154	2.9654	0.900546	0.368842
48	30% shaded	2	8	84.6042	904.703	363.488	3706.81	611.753	223.75	24.9121	51.9414	771.905	5209.48	361.83	85.9428	81.0679	61.3942	515.564	421.076	3152	13.5816	11.5294	3.14186	15.3724	7.95567	22.6032	156.883	16.1223	1.1635	29.0549	77.5981	351.51	218.52	244.95	11.9568	112.634	4.19941	3.41223	0.718805
49	30% shaded	3	1	27.9279	342.667	143.572	1799.27	212.034	58.6161	10.4281	14.6858	263.521	2403.18	147.663	35.687	29.1293	23.9704	203.712	191.677	1469.65	6.84147	10.041	2.23271	9.8441	8.50538	13.237	88.6654	11.9649	0.688682	17.9248	55.1465	266.472	187.216	203.07	8.68455	86.704	4.02285	2.14021	0.28787
50	30% shaded	3	2	29.0622	392.975	147.978	1947.68	244.479	55.646	11.5383	11.6606	209.646	1985.93	120.507	24.2649	24.5116	15.0093	135.289	136.312	1174.69	5.39216	8.50265	2.16511	8.99943	6.65248	15.5888	116.937	10.7582	0.728481	20.9941	35.3529	228.845	124.046	139.602	4.41286	49.9284	3.12087	4.42531	0.353767
51	30% shaded	3	3	53.3788	396.772	243.119	1837.03	269.721	88.5722	8.88735	30.4048	319.924	2376.59	254.499	34.2509	30.7513	41.925	205.333	350.413	1368.57	3.36065	12.5746	1.46173	17.9355	12.2424	12.228	80.4893	10.3534	0.670884	21.7278	53.8606	225.605	222.698	225.295	24.995	95.6803	7.49456	2.1889	0.28079
52	30% shaded	3	4	30.77	443.321	161.391	2107.26	264.842	63.7627	10.2227	11.9886	239.803	2122.06	131.186	25.8786	20.3765	14.9402	148.082	146.998	1267.6	7.54419	11.571	2.37791	10.7488	10.377	16.8261	119.333	10.5048	0.783365	16.704	41.1069	211.536	136.964	123.697	4.21799	26.6025	2.54366	1.77261	NA
53	30% shaded	3	5	15.2632	305.781	116.639	1831.92	156.565	50.0753	9.4729	7.61444	210.782	2831.03	169.949	19.7413	52.7007	11.6738	132.716	174.946	1532.37	3.39331	10.6003	1.45133	31.5943	10.6353	22.7972	163.71	11.0503	1.07969	2.73554	28.1008	132.582	92.4734	56.5344	NA	7.19185	1.76398	1.51536	0.759661
54	30% shaded	3	6	42.2921	639.289	236.622	3134.34	397.007	95.322	15.2599	16.5192	361.889	3606.61	235.749	40.2873	39.9756	28.3801	242.758	258.392	1917.91	2.17539	13.2471	2.1274	19.7353	10.2973	22.3118	175.436	12.7833	0.853836	9.03742	43.1952	200.669	172.357	121.356	5.04046	25.9643	3.28844	1.85102	0.630246
55	30% shaded	3	7	21.8951	325.675	137.808	1760.82	163.611	49.6141	9.31128	10.3303	215.265	2543.6	165.319	32.3113	30.4679	22.1296	198.207	217.122	1591.24	8.02326	9.20611	1.87498	18.0702	7.99428	17.2104	122.146	12.2542	0.906516	22.3937	50.0708	255.501	190.8	180.787	10.3417	89.3969	2.42253	2.03831	0.552593
56	30% shaded	3	8	34.7732	329.358	182.301	1679.17	186.01	46.603	7.40289	12.864	190.675	1892.49	170.827	21.3882	16.3168	23.541	126.183	220.305	1035.64	5.04134	12.4083	1.5471	24.7186	11.9195	20.5786	154.628	11.4942	0.772345	33.4788	35.3302	178.055	233.047	200.019	10.7725	90.6936	2.81955	1.14451	0.573089
57	30% shaded	4	1	49.2698	471.76	180.727	1953.34	295.746	68.0875	7.6154	17.0704	275.938	978.446	158.786	33.0348	19.616	31.5498	202.696	175.518	1279.1	5.61138	12.6893	3.31514	13.5122	8.67123	26.1664	189.11	14.3307	1.00907	57.615	46.186	216.95	256.267	229.533	11.83	111.02	4.92916	8.37779	0.91014
58	30% shaded	4	2	37.2527	415.453	173.105	1973.24	256.544	91.9725	9.82208	21.7817	335.198	2581.08	180.291	40.3436	31.2771	28.6333	213.383	220.93	1641.6	5.17463	10.264	2.0812	12.1687	9.23285	16.7741	125.912	11.4814	0.776387	22.4054	37.3951	203.365	164.177	136.909	4.61353	39.8818	2.9185	2.70237	0.805739
59	30% shaded	4	3	36.5051	465.519	184.643	2157.72	304.489	85.4348	12.5316	19.4389	301.122	2440.95	164.066	40.6185	22.2386	23.163	187.623	176.946	1424.73	6.90329	9.6165	2.4268	10.793	7.47091	15.9403	116.901	12.0797	0.797423	9.61468	51.3628	215.183	156.76	158.784	5.27941	51.3487	2.26101	1.29474	0.202107
60	30% shaded	4	4	29.3493	386.39	146.588	1992.14	241.867	63.2557	9.96934	12.674	214.337	2434.47	140.086	25.6101	20.9388	14.6642	134.084	139.301	1395.79	4.77831	9.26938	1.74559	14.1591	8.61503	18.3973	139.387	10.6533	0.742563	3.46882	19.8633	114.1	64.1651	34.6892	NA	4.20479	0.995319	1.31298	0.594702
61	30% shaded	4	5	27.0196	506.652	150.321	2443.45	321.309	123.299	17.3811	17.6447	432.101	3576.06	207.862	44.5682	36.5204	21.7279	249.004	221.176	2033.55	3.08289	12.0204	1.73491	14.7938	8.68961	21.9869	167.029	11.7902	0.965977	9.52469	43.6667	134.286	107.903	70.5374	2.06348	9.43929	1.95554	1.73986	0.809613
62	30% shaded	4	6	51.258	559.427	214.18	2234.57	409.99	110.561	15.2183	25.49	362.741	2556.96	186.693	34.7257	25.4563	25.139	194.866	180.767	1344.93	2.98277	11.3384	1.46697	11.4519	7.41072	19.6352	140.649	10.8576	0.845543	22.8289	38.2403	194.03	154.288	139.773	5.73527	45.4947	3.50028	4.62936	1.31656
63	30% shaded	4	7	22.3327	378.96	125.528	1959.6	198.348	73.8722	11.5353	12.159	287.505	2690.02	154.315	36.7544	24.8301	22.425	219.576	196.623	1691.13	8.00692	10.7558	1.4573	13.1186	7.78423	15.7838	122.899	10.7003	0.799348	30.5212	48.1053	180.078	195.044	140.699	8.04457	56.2171	1.6047	2.76345	0.626892
64	30% shaded	4	8	37.0392	521.896	192.202	2419.81	300.291	77.4055	15.9747	14.5358	289.189	2627.77	155.659	30.8024	28.829	27.182	202.473	193.588	1537.06	6.37244	10.1007	1.58209	12.1654	8.46321	18.9908	137.143	11.8072	0.719159	45.2651	34.1086	205.077	216.984	177.033	11.2824	97.8949	3.68959	4.10163	0.617151
65	60% shaded	1	1	34.5239	214.617	130.498	1154.36	106.597	26.4066	3.68644	14.3224	109.748	1611.83	161.833	15.1668	18.0336	24.4049	83.5523	176.123	800.242	2.31554	14.9703	1.1084	27.2023	13.8801	18.593	134.839	12.6152	0.882963	26.2098	18.5308	86.6799	159.544	135.444	4.42732	37.3953	2.75372	1.35376	0.216675
66	60% shaded	1	2	13.5	259.175	102.02	1701.36	113.874	31.9408	7.70508	6.88868	145.455	2621.71	163.463	21.2893	35.4388	16.415	151.718	199.701	1641.8	1.78575	13.8213	1.33604	28.7179	13.4521	16.0951	121.558	6.91229	0.961855	16.2011	33.7467	148.812	149.622	78.2089	2.29602	11.1418	1.64492	2.05251	0.791805
67	60% shaded	1	3	27.0605	398.478	219.055	2680.6	185.496	44.1775	10.9169	8.59721	200.459	3333.81	268.751	23.2095	35.7957	21.9551	169.64	315.481	1847.88	2.37299	11.244	1.3216	21.352	9.8398	14.4153	115.027	10.9483	0.774989	11.0189	27.4982	143.751	142.629	92.794	2.93891	14.4298	1.09261	0.802803	0.327445
68	60% shaded	1	4	12.4925	249.376	105.325	1727.08	110.282	26.008	8.99487	4.0083	123.67	2058.47	114.77	13.1814	22.9343	8.06282	96.7322	133.144	1168.45	2.38665	7.66105	1.5536	19.4317	8.13943	15.9352	110.831	11.676	0.854481	4.47976	26.6184	127.81	107.03	61.183	NA	9.33208	1.22731	1.08477	0.656055
69	60% shaded	1	5	33.0476	285.353	166.184	1548.43	184.359	73.6224	7.67222	23.6927	233.624	2542.38	295.388	24.7783	25.3522	23.8199	128.597	238.596	1366.79	2.77683	11.524	1.12917	25.2503	10.9928	17.9511	137.066	12.4176	0.994001	2.42586	14.4263	72.384	88.3296	32.3267	NA	1.9243	0.461976	1.06895	0.600186
70	60% shaded	1	6	54.9884	362.448	213.623	1776.44	225.669	68.0046	8.54536	28.5946	217.157	2296.03	246.755	21.7594	18.3869	26.5123	111.581	197.257	1150.89	2.99682	16.7274	1.1842	30.5355	13.9683	17.5749	139.825	11.6329	0.947182	8.96603	15.1147	5.19772	90.4298	35.7467	NA	3.15176	1.08273	1.64108	0.576831
71	60% shaded	1	7	22.8417	359.376	177.347	1982.33	184.006	40.9047	8.1082	7.60035	187.694	2558.87	248.481	25.7519	27.0296	21.2733	162.278	275.875	1503.97	1.91628	13.9488	1.6226	24.3211	12.5439	19.1532	146.427	13.917	0.839485	26.6416	32.2409	143.185	199.087	106.307	4.89702	26.6545	1.25667	1.33037	0.38173
72	60% shaded	1	8	36.5247	432.486	189.539	2351.97	246.061	78.2816	8.50545	26.7206	318.936	3566.62	321.012	47.7793	29.7688	51.1939	272.279	376.708	2042.91	4.19603	20.5493	1.37732	30.8981	15.5464	20.1774	157.215	14.1072	0.971481	32.296	47.6774	182.53	270.009	145.533	10.4388	48.6195	1.97214	0.872424	0.173237
73	60% shaded	2	1	34.1523	361.033	173.847	1873.6	209.139	54.1309	6.32581	13.7409	234.103	2639.8	222.778	36.76	33.8219	35.794	243.098	348.187	1779.96	1.83443	14.6518	1.86636	22.9417	11.9805	16.9574	143.111	13.7925	0.942549	53.9917	46.7706	198.396	233.76	184.279	7.77301	57.909	1.44573	1.95941	0.783473
74	60% shaded	2	2	24.2192	342.449	140.844	1835.78	206.467	41.2922	6.04362	8.44031	183.159	2497.46	209.823	25.9589	25.934	20.06	153.447	222.608	1351.46	1.37075	14.1502	1.51419	24.8748	13.1782	20.0537	137.099	12.3958	1.00808	34.0848	25.8403	124.015	191.825	101.923	4.14139	17.0541	1.09611	0.690069	0.405756
75	60% shaded	2	3	29.4077	445.093	175.134	2294.71	245.386	53.6217	7.93776	9.44453	213.322	2781.05	218.83	27.2262	27.9304	20.4859	180.3	250.932	1620.32	1.38161	14.1058	1.75298	26.8734	12.8255	20.0294	155.888	13.0715	0.95281	14.8239	23.742	132.292	156.18	90.0262	2.98427	16.0111	NA	1.09168	0.588009
76	60% shaded	2	4	13.6487	312.474	102.266	2026.81	148.881	37.436	7.72626	4.97314	155.097	2452.62	141.756	17.7428	27.5195	9.75338	128.072	133.597	1447.39	0.978578	7.9118	1.38967	18.6907	9.54294	15.2117	126.153	9.0072	0.892511	2.51554	16.0043	68.5334	76.3639	22.1342	0.668134	1.93652	0.550914	0.767387	0.918324
77	60% shaded	2	5	16.2568	334.732	117.511	2151.71	197.539	67.48	11.2006	9.59463	258.472	3049.34	167.611	28.681	22.173	12.9166	155.637	169.248	1738.77	2.55595	11.9998	1.74369	16.1699	10.0385	17.4751	123.944	10.6164	0.783879	4.26832	18.8816	89.0126	83.0101	24.2535	0.943271	2.4055	NA	1.92802	0.640323
78	60% shaded	2	6	23.306	415.113	149.195	2376.12	250.589	58.3073	10.9093	10.0165	232.803	2582.35	156.114	27.0184	23.0315	14.6623	158.928	167.559	1520.36	1.75896	13.4901	1.95517	16.2063	12.6277	16.8168	118.97	11.8645	0.884368	8.50935	28.8214	146.728	117.933	61.2353	2.16567	11.0936	1.80019	1.41294	0.567072
79	60% shaded	2	7	22.569	391.304	129.347	2077.78	NA	46.9811	8.43896	7.92998	215.362	2605.59	159.465	28.6362	23.0743	19.3346	183.01	179.96	1490.82	2.35024	14.1401	1.84354	2.57548	11.2738	18.8318	133.19	12.5823	0.931103	34.3288	31.6992	140.714	239.368	112.025	7.15202	24.4744	NA	0.970582	0.248703
80	60% shaded	2	8	27.9442	499.6	179.752	2670.94	289.149	81.4581	11.7678	13.1289	339.771	3585.37	222.391	51.6358	31.5963	33.7867	313.664	323.546	2455.36	2.71599	15.4236	1.66257	17.4983	13.7994	17.9911	128.783	11.4362	0.832962	45.1385	49.9415	177.874	243.86	112.145	7.15272	30.2925	1.03304	1.56702	0.440258
81	60% shaded	3	1	18.2525	456.96	146.448	2769.25	227.218	57.6374	11.7162	6.95108	242.2	3344.62	164.739	29.7973	48.6352	15.6785	213.544	204.769	2141.94	2.2965	11.666	2.41426	18.7521	9.73514	15.3007	117.1	7.85797	1.00938	19.5485	38.8841	152.853	141.887	84.7311	2.84904	17.284	1.30877	0.833018	0.254683
82	60% shaded	3	2	33.7771	546.467	213.492	3105.69	347.564	111.435	13.4213	18.2223	434.677	4696.64	283.856	48.2875	64.4316	28.949	289.249	341.866	2606.88	2.35757	10.22	2.73073	16.097	12.2806	12.4148	91.7845	10.4219	0.755297	19.6418	34.3855	150.761	147.491	98.9621	2.7427	18.013	1.3399	11.2529	0.956373
83	60% shaded	3	3	16.0703	396.524	119.179	2147.32	218.613	47.4575	8.06259	5.744	188.822	2657.54	144.825	25.5213	24.0411	11.4876	154.609	154.099	1544.04	2.6979	14.8261	2.55918	20.5679	11.9103	17.7598	124.597	11.5772	1.0259	12.9701	32.3173	139.908	104.717	54.5622	1.59949	8.5439	1.08339	1.11429	NA
84	60% shaded	3	4	15.4477	415.004	112.904	2567.1	209.494	56.8748	9.94178	6.22106	219.14	3210.42	150.539	23.8526	36.0024	9.53709	156.507	131.204	1704.6	2.66406	7.45078	2.42026	18.6597	7.31683	14.1308	95.0388	12.9887	0.973041	NA	20.1394	90.8899	61.3063	18.74	0.542151	1.85574	0.684118	0.680421	0.555212
85	60% shaded	3	5	11.8655	268.688	92.1878	1624.29	130.654	28.0846	5.37211	3.62093	109.807	2134.98	144.93	14.1019	22.1181	7.43741	99.065	130.907	1147.44	2.65926	15.1536	1.7459	29.9121	13.9776	22.6873	179.595	12.741	1.08205	8.54918	17.7658	50.0242	121.186	25.2793	1.18265	2.28187	0.704402	0.915118	0.579156
86	60% shaded	3	6	19.5169	342.139	146.481	2051.45	172.345	40.1553	6.67669	6.63117	164.755	2527	196.852	20.0867	25.5948	13.9922	134.166	202.352	1441.02	2.5981	16.1752	1.81219	33.4488	13.5477	20.5582	153.795	12.7538	1.04834	20.4784	23.3548	94.7544	187.604	51.3026	2.54291	6.84827	0.980425	1.01824	0.693803
87	60% shaded	3	7	14.4094	322.062	97.758	1799.66	173.197	36.2657	5.99224	4.9788	139.558	2367.69	140.895	20.0064	23.2101	9.85662	120.669	136.105	1341.41	2.37183	14.8065	1.52618	31.5247	12.4536	22.9646	168.876	13.9935	1.0378	17.3877	27.1556	124.039	135.395	48.858	1.95556	8.04114	1.10766	0.793798	0.520631
88	60% shaded	3	8	28.0319	418.844	175.385	2243.86	249.179	58.3908	7.24842	10.8367	232.344	2899.71	218.426	29.229	21.0066	24.7393	184.146	251.734	1586.49	2.60337	16.5901	1.44919	25.7928	13.0777	19.6765	166.124	11.5009	0.756649	74.8664	30.3745	122.685	255.474	86.7225	8.77381	25.1354	1.16771	1.41936	0.33473
89	60% shaded	4	1	24.1685	360.561	145.564	2066.79	181.954	37.2135	7.77446	6.93562	155.28	2484.51	147.838	24.9431	34.1479	19.8486	172.73	210.218	1651.74	2.80013	14.0064	2.02866	21.0171	12.6954	21.4635	158.738	13.1295	1.12996	46.2956	39.5368	152.394	246.16	134.527	5.55946	33.2691	1.36338	1.18741	0.665867
90	60% shaded	4	2	46.0534	482.492	221.573	2448.35	298.196	62.0779	7.69786	13.9269	235.87	2856	220.199	30.8968	34.1087	30.2928	202.236	270.807	1710.29	2.71585	15.3916	1.69581	17.1996	12.5227	19.1761	148.097	12.2351	0.776615	72.2388	33.047	168.808	232.192	145.346	6.15472	41.9198	1.50198	1.62201	0.412358
91	60% shaded	4	3	16.9734	387.91	123.574	2257.57	214.2	66.3875	10.8647	9.41356	252.96	3287.77	160.795	37.5741	41.6496	17.4453	222.017	192.479	2175.24	3.78098	9.07011	2.26017	19.0357	8.33983	15.2299	103.184	12.1142	1.068	15.3038	29.7111	141.557	128.846	51.0552	1.62608	5.83244	NA	0.853226	0.662029
92	60% shaded	4	4	22.8784	395.414	136.987	2189.18	236.943	54.3859	9.65005	9.97023	214.591	2842.2	174.26	24.1256	23.4024	12.378	139.364	147.792	1491.41	5.23366	10.1157	2.00892	16.8686	9.2243	15.941	119.721	10.2254	0.907583	7.50005	17.865	91.9379	91.6279	25.502	1.0816	3.0536	0.839839	1.30977	0.484671
93	60% shaded	4	5	7.22222	177.885	70.9802	1499.51	67.4675	25.3892	7.47361	3.24857	105.6	2323.19	113.09	12.7466	30.1912	5.90583	88.7439	113.362	1436.58	3.48797	7.47898	1.49057	25.332	8.49118	18.1955	132.34	11.0461	0.985761	1.06055	11.2104	57.3274	45.404	6.9238	0.210291	0.483278	0.85573	0.966142	0.831102
94	60% shaded	4	6	15.3061	328.038	119.779	2111.95	167.701	60.4179	11.4369	9.9255	249.916	2935.98	160.085	29.9288	39.3284	16.2173	185.52	186.222	1908.94	3.517	8.67764	1.89208	17.4137	8.57184	10.0108	74.7226	9.47712	0.83488	3.58769	31.7758	140.499	97.4375	61.6637	1.54248	7.03101	1.36762	0.607316	0.555496
95	60% shaded	4	7	11.5136	289.523	94.6146	1885.73	149.454	35.2274	9.12546	4.986	157.842	2240.11	108.02	19.0964	38.9143	7.91367	117.422	104.583	1368.48	4.22567	7.29344	1.6441	19.2692	8.1912	17.0257	124.889	12.7312	0.876086	10.4109	22.8919	114.021	100.451	49.7643	1.72198	8.52442	1.03914	0.339481	0.457899
96	60% shaded	4	8	29.3335	396.111	162.93	2152.76	239.151	82.2489	10.6887	16.7031	309.305	3437.85	226.115	43.9276	38.0297	29.6034	234.802	263.498	2070.71	5.38998	13.0876	1.64194	20.5214	9.62204	18.9516	137.46	6.71484	0.893688	18.8042	34.9487	160.587	153.858	90.9276	3.03037	13.379	1.42283	0.54606	0.237738
