# Supplementary material for: Sunlight Modulates Fruit Metabolic Profile and Shapes the Spatial Pattern of Compound Accumulation within the Grape Cluster
Source: Front Plant Sci. 2017 Feb 1;8:70. doi: 10.3389/fpls.2017.00070 (PMC5285383; doi:10.3389/fpls.2017.00070)
Supplement: Supplementary file 11 [file Table1.XLSX]

## Sheet: only significant 2015 + (2014)
Supplementary table 1. Metabolites found to significantly differe in the spatial pattern and metabolite levels in response to cluster shading (exposed and 60% shaded clusters) and location (east or west relative to the canopy), and between grape orientations of the same cluster. Significant differences (α<0.05) are marked by * and (*) for 2015 and 2014 (only phenylpropanoids), respectively.
Significantly affected Metabolites	Treatment effect on spatial pattern		Treatment effect on profile levels		Canopy-side effect on spatial pattern		Canopy-side effect on profile levels		Within-cluster ANOVA
Grape skin	East	West	East	West	Exposed	Shaded	Exposed	Shaded	Ex-E	Ex-W	Sh-E	Sh-W
Pivotal phenylprop. & stilbenes
Phenylalanine	(*)	*	* (*)	*	*	(*)		(*)		*
Narin-chalc-glu	(*)	*	* (*)	*	*	*					*	*
Hydroxybenzoate hex.				* (*)
Piceid			(*)	*					(*)
delta -Viniferin				*		*						*
Flavan-3-ols
Epigallocatechin					(*)	*					*
Procyanind B1			*
Catechin		*				*					*
Epicatechin			*
Flavonols
Rutin		* (*)		(*)	*	* (*)					*	* (*)
Myr-3-glr		*	*	(*)		*					*	*
Myr-3-glu		*	* (*)	* (*)
Quer-3-glr		*				* (*)					*	*
Quer-3-glu		*	*	* (*)		* (*)					*	* (*)
Kaemp-3-glr			*	* (*)	*	*				*	*	*
Kaemp-3-glu		(*)	* (*)	* (*)	*	* (*)				*	* (*)	* (*)
Anthocyanins
Cyan-3-glu			* (*)	* (*)
Pet-3-glu		*		(*)	*	*						*
Peo-3-glu	* (*)	*			*	*				*
Mal-3-glu		*			* (*)	*		(*)				*
Delph-3-glu	*				*	*						*
Vitisin A			(*)						(*)
Delph-3-acet					*	*
Cyan-3-acet			*	(*)	*	*				*
Pet-3-acet					*	*						*
Mal-3-acet			(*)	*	(*)	*						*
Peo-3-acet		*				*
Delph-3-coum		*	(*)	(*)		*						*
Mal-3-caff		*			*
Cyan-3-coum		*	(*)		*	*			(*)		*	* (*)
Pet-3-coum		*		(*)		*						*
Peo-3-coum	*				* (*)	*					*	*
Mal-3-coum				*		*						*
Grape pulp
Organic acids
Malate						*
Fumarate										*
Citrate	*
Maleate			*			*
Tartaric acid			*
Phosphoric acid				*
Malonate											*
Galactarate						*
Sugars and alcohol sugars
Fructose						*		*
Glucose						*		*
Erythritol				*
Amino acids
Aspartate			*
Threonine						*						*
Valine			*	*
Leucine	*		*	*					*
Serine									*
GABA				*			*					*
beta-Alanine	*			*			*
Others
Lumichrome							*
