# Supplementary material for: Sunlight Modulates Fruit Metabolic Profile and Shapes the Spatial Pattern of Compound Accumulation within the Grape Cluster
Source: Front Plant Sci. 2017 Feb 1;8:70. doi: 10.3389/fpls.2017.00070 (PMC5285383; doi:10.3389/fpls.2017.00070)
Supplement: Supplementary file 12 [file Table2.XLSX]

## Sheet: Supp. Table
Supplementary table 2. Metabolites found to have statistically significant regression with SI levels.
Abb. metabolite name	Trend	Best fit	R2	p.value
Cyan-3-glu	Positive	Logarithmic	0.559788	0.0153166
Galactinol	Positive	Logarithmic	0.19623	0.049199
Kaemp-3-glr	Positive	Logarithmic	0.409364	0.00493157
Kaemp-3-glu	Positive	Logarithmic	0.819934	<0.001
Myr-3-glu	Positive	Logarithmic	0.363008	0.00203352
Narin-chalc-glu	Positive	Logarithmic	0.332543	0.0172815
Phenylalanine	Positive	Logarithmic	0.487229	<0.001
Quer-3-glu	Positive	Logarithmic	0.722304	<0.001
Tartaric acid	Positive	Logarithmic	0.632031	<0.001
Valine	Positive	Logarithmic	0.71667	<0.001
beta Alanine	Positive	Linear	0.353636	0.0384705
Erythritol	Positive	Linear	0.571923	<0.001
Ethanolamine	Positive	Linear	0.540241	<0.001
GABA	Positive	Linear	0.307557	0.00520244
Hydroxybenzoate hex	Positive	Linear	0.780075	0.00430741
Leucine	Positive	Linear	0.726565	<0.001
Malonic	Positive	Linear	0.433311	0.0191382
Proline	Positive	Linear	0.326687	0.0237809
Putrescine	Positive	Linear	0.538417	0.00915131
Mal-3-caff	Negative	Linear	0.622329	<0.001
Mal-3-coum	Negative	Linear	0.656638	<0.001
Malate	Negative	Linear	0.7201	0.00428037
Peo-3-coum	Negative	Linear	0.364198	0.0280016
Aspartate	Negative	Logarithmic	0.619816	<0.001
Catechin	Negative	Logarithmic	0.214934	0.0433758
Epicatechin	Negative	Logarithmic	0.507504	0.00243234
Epigallocatechin	Negative	Logarithmic	0.317376	0.0113563
Fumarate	Negative	Logarithmic	0.664239	0.00508075
Mal-3-acet	Negative	Logarithmic	0.660756	<0.001
Mal-3-glu	Negative	Logarithmic	0.429796	0.0123615
Maleate	Negative	Logarithmic	0.563982	0.00311579
Peo-3-acet	Negative	Logarithmic	0.431098	0.0103228
Procyanind B1	Negative	Logarithmic	0.608611	<0.001
