# Supplementary material for: Sunlight Modulates Fruit Metabolic Profile and Shapes the Spatial Pattern of Compound Accumulation within the Grape Cluster
Source: Front Plant Sci. 2017 Feb 1;8:70. doi: 10.3389/fpls.2017.00070 (PMC5285383; doi:10.3389/fpls.2017.00070)
Supplement: Supplementary file 13 [file Table3.XLSX]

## Sheet: Supplementary table 4
Supplementary table 3. Fold change of primary and phenylpropanoid metabolites across the data-set calculated based on mean of biological replicates (n=4)
Abb. Metabolite name	Group	Tissue	Fold change
Kaemp-3-glu	Flavonols	Skin	56.2
Kaemp-3-glr	Flavonols	Skin	19.8
Rutin	Flavonols	Skin	10.5
Quer-3-glu	Flavonols	Skin	10.4
Narin-chalc-glu	Phenylpropanoids	Skin	8.3
Piceid	Stilbenes	Skin	5.9
delta-Viniferin	Stilbenes	Skin	5.7
Serine	Amino acids	Pulp	5.2
Valine	Amino acids	Pulp	4.6
Leucine	Amino acids	Pulp	4.5
Cyan-3-acet	Anthocyanins	Skin	4.5
Phenylalanine	Phenylpropanoids	Skin	4.3
Aspartate	Amino acids	Pulp	4.3
GABA	Amino acids	Pulp	4.2
Galactinol	Sugar alcohols	Pulp	3.9
Cyan-3-coum	Anthocyanins	Skin	3.7
Malate	Organic acids	Pulp	3.6
Myr-3-glu	Flavonols	Skin	3.6
Cyan-3-glu	Anthocyanins	Skin	3.6
Galactarate	Organic acids	Pulp	3.4
Proline	Amino acids	Pulp	3.3
Myr-3-glr	Flavonols	Skin	3.2
Raffinose	Sugars	Pulp	3.1
Delph-3-acet	Anthocyanins	Skin	3
Quer-3-glr	Flavonols	Skin	2.7
Maleate	Organic acids	Pulp	2.7
Mal-3-caff	Anthocyanins	Skin	2.7
Glucose-6-phosphate	Sugars	Pulp	2.6
Delph-3-glu	Anthocyanins	Skin	2.5
Glycerate	Organic acids	Pulp	2.5
Pet-3-acet	Anthocyanins	Skin	2.4
Fumarate	Organic acids	Pulp	2.4
Malonate	Organic acids	Pulp	2.4
Peo-3-coum	Anthocyanins	Skin	2.3
Procyanind B1	Flavan-3-ols	Skin	2.3
Putrescine	Primary metabolites	Pulp	2.3
Delph-3-coum	Anthocyanins	Skin	2.3
Gluconate	Organic acids	Pulp	2.2
Peo-3-glu	Anthocyanins	Skin	2.2
Mal-3-coum	Anthocyanins	Skin	2.2
Erythritol	Sugar alcohols	Pulp	2.2
Pet-3-coum	Anthocyanins	Skin	2.2
Vitisin A	Anthocyanins	Skin	2.1
Pet-3-glu	Anthocyanins	Skin	2.1
Peo-3-acet	Anthocyanins	Skin	2.1
Epigallocatechin	Flavan-3-ols	Skin	2.1
Alanine	Amino acids	Pulp	2.1
Mal-3-acet	Anthocyanins	Skin	2.1
trans-Caffeate	Hydroxy-cinnamates	Pulp	2.1
beta-Alanine	Amino acids	Pulp	1.9
Glycolate	Organic acids	Pulp	1.9
Tartaric acid	Organic acids	Pulp	1.9
Threonine	Amino acids	Pulp	1.8
Lumichrome	Primary metabolites	Pulp	1.8
Hydroxybenzoate hex	Phenylpropanoids	Skin	1.8
Phosphoric acid	Organic acids	Pulp	1.8
Ethanolamine	Primary metabolites	Pulp	1.7
Catechin	Flavan-3-ols	Skin	1.7
Epicatechin	Flavan-3-ols	Skin	1.7
Coutarate	Hydroxy-cinnamates	Skin	1.7
Citrate	Organic acids	Pulp	1.7
Mal-3-glu	Anthocyanins	Skin	1.6
p-Coumarate	Hydroxy-cinnamates	Skin	1.6
Pyroglutamate	Primary metabolites	Pulp	1.6
Fructose	Sugars	Pulp	1.5
Myo-Inositol	Sugar alcohols	Pulp	1.4
Coumarate hex	Hydroxy-cinnamates	Skin	1.4
Glucose	Sugars	Pulp	1.3
Sucrose	Sugars	Pulp	1.3
Anhydro-Glucopyranose	Sugars	Pulp	1.3
